# Supplementary material for: Analysis of codon usage patterns in complete plastomes of four medicinal Polygonatum species (Asparagaceae)
Source: Front Genet. 2024 Sep 19;15:1401013. doi: 10.3389/fgene.2024.1401013 (PMC11447317; doi:10.3389/fgene.2024.1401013)
Supplement: Supplementary file 1 [file Table3.XLSX]

## Sheet: Table 3
Table 3 Basic parameters of codon usage bias of chloroplast genome in medicinal Polygonatum species.
	P. kingianum								P. cyrtonema								P. sibiricum								P. odoratum
Title	T3s	C3s	A3s	G3s	NC	GC3s	L_aa		T3s	C3s	A3s	G3s	Nc	GC3s	L_aa		T3s	C3s	A3s	G3s	Nc	GC3s	L_aa		T3s	C3s	A3s	G3s	Nc	GC3s	L_aa
accD	0.5825	0.1675	0.3578	0.1747	46.62	0.252	492		0.5856	0.1638	0.3606	0.1741	46.23	0.248	496		0.5856	0.1638	0.3617	0.1735	46.18	0.248	496		0.5881	0.1613	0.3617	0.1741	46.23	0.246	496
atpA	0.5051	0.1465	0.4056	0.168	44.13	0.246	507		0.5	0.1515	0.4033	0.1706	44.41	0.252	507		0.5	0.1515	0.4033	0.1706	44.41	0.252	507		0.4975	0.154	0.4033	0.1706	44.68	0.254	507
atpB	0.4247	0.1951	0.402	0.1823	49.29	0.306	495		0.4272	0.1926	0.3985	0.1845	48.88	0.306	495		0.4272	0.1926	0.4035	0.1791	48.78	0.301	495		0.4272	0.1926	0.3985	0.1845	48.9	0.306	495
atpE	0.4727	0.1455	0.3578	0.234	51.47	0.295	134		0.4727	0.1455	0.3578	0.234	51.47	0.295	134		0.4727	0.1455	0.3578	0.234	51.47	0.295	134		0.4727	0.1455	0.3578	0.234	51.47	0.295	134
atpF	0.4276	0.1931	0.4718	0.1705	43.73	0.279	184		0.4276	0.1862	0.4718	0.1783	43.93	0.279	184		0.4276	0.1931	0.4648	0.1783	44.01	0.285	184		0.4276	0.1862	0.4718	0.1783	43.93	0.279	184
atpI	0.4667	0.1905	0.433	0.0958	46.45	0.235	247		0.4667	0.1857	0.433	0.1018	46.4	0.235	247		0.4667	0.1857	0.433	0.1018	46.4	0.235	247		0.4619	0.1905	0.4278	0.1078	46.82	0.244	247
ccsA	0.4704	0.1556	0.4416	0.1658	48.9	0.244	323		0.4743	0.1434	0.444	0.1658	47.24	0.234	323		0.4632	0.1544	0.444	0.1658	46.7	0.244	323		0.4743	0.1434	0.4483	0.1606	46.71	0.231	323
cemA	0.5028	0.1823	0.4444	0.1742	51.22	0.256	232		0.5028	0.1823	0.4444	0.1729	51.3	0.256	232		0.5028	0.1823	0.4444	0.1742	51.22	0.256	232		0.5028	0.1823	0.4444	0.1742	51.22	0.256	232
clpP	0.4512	0.2012	0.4444	0.1295	56.39	0.264	204		0.4512	0.2012	0.4314	0.1439	58.06	0.275	204		0.4512	0.2012	0.4379	0.1367	57.76	0.269	204		0.4512	0.2012	0.4314	0.1439	58.06	0.275	204
matK	0.5421	0.1262	0.4758	0.1715	47.24	0.211	520		0.5431	0.1259	0.4814	0.1661	46.16	0.208	520		0.5421	0.1238	0.4829	0.1688	46.72	0.208	520		0.5433	0.1241	0.4842	0.1661	46.05	0.206	520
ndhA	0.4505	0.1246	0.4676	0.1355	43.66	0.208	365		0.4459	0.1242	0.471	0.1349	44.06	0.208	365		0.4459	0.1242	0.471	0.1349	43.96	0.208	365		0.4459	0.1242	0.471	0.1349	44.06	0.208	365
ndhB	0.4308	0.2086	0.4278	0.1317	46.86	0.277	510		0.4308	0.2086	0.4278	0.1317	46.86	0.277	510		0.4308	0.2086	0.4278	0.1317	46.86	0.277	510		0.4308	0.2086	0.4278	0.1317	46.86	0.277	510
ndhC	0.48	0.15	0.4432	0.12	48.91	0.216	120		0.47	0.16	0.4432	0.12	49.36	0.225	120		0.47	0.16	0.4432	0.12	49.36	0.225	120		0.47	0.16	0.4432	0.12	49.36	0.225	120
ndhD	0.4184	0.1632	0.4536	0.1683	51.35	0.261	501		0.4237	0.1663	0.4496	0.1645	51.49	0.261	506		0.4214	0.1663	0.4484	0.1672	51.55	0.263	506		0.4214	0.1686	0.4523	0.1613	51.32	0.261	506
ndhE	0.4778	0.1667	0.3836	0.1897	57.1	0.268	101		0.4889	0.1556	0.3836	0.1897	52.67	0.258	101		0.4778	0.1667	0.3836	0.1897	57.1	0.268	101		0.4778	0.1667	0.3836	0.1897	57.1	0.268	101
ndhF	0.5069	0.1336	0.4379	0.1321	44.93	0.208	736		0.5054	0.1336	0.4379	0.1373	45.32	0.211	736		0.5062	0.1354	0.4359	0.1373	45.46	0.212	736		0.5054	0.1336	0.4398	0.135	45.25	0.209	736
ndhG	0.4938	0.125	0.447	0.1038	44.39	0.183	176		0.4938	0.125	0.4394	0.1132	44.29	0.189	176		0.4938	0.125	0.4394	0.1132	44.58	0.189	176		0.4938	0.125	0.4394	0.1132	44.29	0.189	176
ndhH	0.4935	0.134	0.4811	0.1378	45.88	0.207	393		0.4902	0.134	0.4777	0.1462	46.08	0.213	393		0.4935	0.134	0.4811	0.1378	45.88	0.207	393		0.4902	0.134	0.4811	0.1417	46.03	0.21	393
ndhI	0.5338	0.1622	0.4553	0.1538	49.92	0.229	180		0.5338	0.1622	0.4553	0.1538	49.92	0.229	180		0.5338	0.1622	0.459	0.1553	49.77	0.229	180		0.5203	0.1689	0.4553	0.1635	52.88	0.24	180
ndhJ	0.4803	0.2047	0.4074	0.1809	56.03	0.291	158		0.4803	0.2126	0.3981	0.1809	56.34	0.297	158		0.4803	0.2126	0.3981	0.1809	56.34	0.297	158		0.4803	0.2126	0.3981	0.1809	56.34	0.297	158
ndhK	0.4904	0.1346	0.4764	0.1469	46.3	0.219	256		0.4952	0.1346	0.4712	0.1469	45.91	0.219	256		0.4952	0.1346	0.4712	0.1469	46.06	0.219	256		0.4904	0.1394	0.4712	0.1469	46.64	0.223	256
petA	0.4866	0.1724	0.4	0.1911	49.69	0.278	322		0.4866	0.1724	0.4039	0.1867	49.68	0.274	322		0.4866	0.1686	0.4078	0.1867	49.26	0.271	322		0.4904	0.1724	0.4	0.1867	49.47	0.274	322
petB	0.5	0.15	0.362	0.1611	45.56	0.255	215		0.472	0.1904	0.3809	0.1735	48.96	0.289	734		0.5	0.15	0.3742	0.1477	45.01	0.245	215		0.4889	0.1611	0.3681	0.1544	45.47	0.26	215
petD	0.4315	0.1233	0.5	0.1429	42.57	0.215	170		0.4247	0.1301	0.4962	0.1429	42.46	0.221	170		0.4315	0.1233	0.5038	0.1345	42.02	0.209	170		0.4315	0.1233	0.4962	0.1429	42.39	0.215	170
psaA	0.4541	0.2177	0.3878	0.1372	49.33	0.291	750		0.4526	0.2193	0.3859	0.1396	49.51	0.294	750		0.4541	0.2177	0.3878	0.1375	49.32	0.291	750		0.451	0.2208	0.3878	0.1375	49.41	0.294	750
psaB	0.4704	0.192	0.3809	0.1735	48.85	0.29	734		0.472	0.1904	0.3809	0.1735	48.96	0.289	734		0.472	0.1904	0.3809	0.1735	48.96	0.289	734		0.4688	0.1952	0.3809	0.1714	48.94	0.292	734
psbA	0.5377	0.2459	0.2897	0.086	39.83	0.284	353		0.5443	0.2393	0.2857	0.0905	40.1	0.281	353		0.5443	0.2393	0.2857	0.0905	40.1	0.281	353		0.5377	0.2426	0.2857	0.095	40.58	0.287	353
psbB	0.492	0.1609	0.3824	0.1547	48.08	0.258	508		0.492	0.1609	0.3807	0.158	48.24	0.26	508		0.4897	0.1632	0.3797	0.1576	48.22	0.262	508		0.492	0.1609	0.3797	0.1576	48.15	0.26	508
psbC	0.4642	0.2	0.381	0.1291	46.26	0.277	473		0.4642	0.2025	0.381	0.1261	46.14	0.277	473		0.4642	0.2	0.3782	0.1317	46.12	0.279	473		0.4642	0.2025	0.381	0.1261	46.23	0.277	473
psbD	0.495	0.214	0.3673	0.1255	45.28	0.281	353		0.4883	0.2207	0.3633	0.1299	45.57	0.29	353		0.4916	0.2174	0.3633	0.1299	45.57	0.287	353		0.4916	0.2174	0.3673	0.1255	45.44	0.284	353
rbcL	0.5102	0.1862	0.41	0.1331	47.43	0.253	486		0.5128	0.1837	0.4127	0.1306	46.84	0.249	486		0.5153	0.1786	0.4111	0.1335	46.36	0.247	486		0.5089	0.1858	0.41	0.1335	47.07	0.253	486
rpl14	0.4752	0.1386	0.4792	0.122	44.35	0.203	122		0.4752	0.1386	0.4792	0.122	44.35	0.203	122		0.4752	0.1386	0.4792	0.122	44.35	0.203	122		0.4752	0.1386	0.4792	0.122	44.35	0.203	122
rpl16	0.4019	0.1402	0.5229	0.1031	45.05	0.2	135		0.4074	0.1296	0.5182	0.1146	46.98	0.198	135		0.3981	0.1389	0.5229	0.1031	45.38	0.2	135		0.3945	0.1376	0.5273	0.1042	45.35	0.198	135
rpl20	0.4479	0.125	0.4396	0.2152	53.47	0.259	117		0.4479	0.125	0.4286	0.2278	53.47	0.268	117		0.4479	0.125	0.4286	0.2278	53.47	0.268	117		0.4375	0.1354	0.4286	0.2278	53.89	0.277	117
rpl22	0.4742	0.134	0.4574	0.1687	47.29	0.233	121		0.4742	0.134	0.4574	0.1687	47.29	0.233	121		0.4742	0.134	0.4574	0.1687	47.29	0.233	121		0.4742	0.134	0.4574	0.1687	47.29	0.233	121
rpoA	0.4477	0.1769	0.4436	0.2108	51.5	0.287	342		0.4477	0.1805	0.4436	0.2063	50.95	0.287	342		0.4477	0.1805	0.4436	0.2063	50.95	0.287	342		0.4457	0.1848	0.438	0.2098	51.06	0.293	342
rpoB	0.4603	0.1308	0.4539	0.2105	47.78	0.257	1073		0.4596	0.1322	0.4556	0.2081	47.9	0.257	1073		0.4596	0.1322	0.4568	0.2068	47.84	0.256	1073		0.4614	0.1297	0.4563	0.2078	47.73	0.255	1073
rpoC1	0.4497	0.17	0.4494	0.2066	51.46	0.282	685		0.4442	0.1718	0.4533	0.2066	51.65	0.283	685		0.4442	0.1718	0.4514	0.2088	51.86	0.285	685		0.4442	0.1718	0.4514	0.2088	51.83	0.285	685
rpoC2	0.4557	0.1563	0.452	0.1945	49.15	0.264	1381		0.4573	0.1557	0.451	0.1952	49.11	0.263	1381		0.4565	0.1545	0.4521	0.1954	49.03	0.263	1382		0.4591	0.1548	0.45	0.1952	49.04	0.262	1381
rps2	0.4404	0.1813	0.4375	0.1753	51.22	0.277	236		0.4456	0.1813	0.4375	0.1688	50.83	0.272	236		0.4404	0.1813	0.4375	0.1753	51.3	0.277	236		0.4456	0.1813	0.4375	0.1688	50.83	0.272	236
rps3	0.4167	0.1607	0.5549	0.1418	45.11	0.221	220		0.4251	0.1617	0.5491	0.1418	45.35	0.221	220		0.4192	0.1617	0.5549	0.1418	45.35	0.221	220		0.4192	0.1617	0.5517	0.1408	45.3	0.221	220
rps4	0.4348	0.1491	0.4479	0.2055	51.47	0.274	201		0.4383	0.1481	0.4444	0.2069	51.33	0.274	201		0.4383	0.1481	0.4444	0.2069	51.33	0.274	201		0.4383	0.1481	0.4444	0.2069	51.33	0.274	201
rps7	0.4132	0.1488	0.5231	0.1176	47.02	0.213	155		0.4132	0.1488	0.5231	0.1176	47.02	0.213	155		0.4132	0.1488	0.5231	0.1176	47.02	0.213	155		0.4132	0.1488	0.5231	0.1176	47.02	0.213	155
rps8	0.4404	0.1835	0.4717	0.1059	41.14	0.228	132		0.4404	0.1835	0.4717	0.1059	41.14	0.228	132		0.4404	0.1835	0.4717	0.1059	41.14	0.228	132		0.4444	0.1852	0.4717	0.1059	40.91	0.228	132
rps11	0.4706	0.1345	0.4224	0.1132	48.25	0.211	138		0.4706	0.1345	0.4224	0.1132	48.39	0.211	138		0.4706	0.1345	0.431	0.1038	48.06	0.203	138		0.4661	0.1356	0.4261	0.1132	48.5	0.212	138
rps14	0.3718	0.1282	0.4756	0.25	40.67	0.299	100		0.3718	0.1282	0.4756	0.25	40.67	0.299	100		0.3718	0.1282	0.4756	0.25	40.67	0.299	100		0.3718	0.1282	0.4756	0.25	40.67	0.299	100
rps18	0.5063	0.1266	0.4286	0.1757	42.38	0.232	101		0.5063	0.1266	0.4286	0.1757	42.38	0.232	101		0.5063	0.1266	0.4286	0.1757	42.38	0.232	101		0.5063	0.1266	0.4286	0.1757	42.38	0.232	101
ycf1	0.4719	0.1691	0.5521	0.1639	47.97	0.235	1809		0.472	0.1695	0.5483	0.1673	48.14	0.237	1782		0.472	0.1693	0.5504	0.1645	48.03	0.236	1782		0.4709	0.1687	0.5516	0.1635	47.98	0.235	1779
ycf2	0.4445	0.2103	0.3938	0.264	52.92	0.344	2243		0.4413	0.212	0.3935	0.2655	52.99	0.347	2250		0.4412	0.2123	0.3926	0.2651	52.9	0.348	2249		0.442	0.2112	0.395	0.2647	52.95	0.346	2236
ycf3	0.4741	0.1556	0.4167	0.2621	60.11	0.296	168		0.4741	0.1556	0.4167	0.2621	60.11	0.296	168		0.4741	0.1556	0.4167	0.2621	60.11	0.296	168		0.4741	0.1556	0.425	0.2524	58.53	0.29	168
ycf4	0.4667	0.1867	0.4211	0.1622	50.77	0.267	184		0.4636	0.1921	0.4211	0.1532	50.92	0.267	184		0.4636	0.1854	0.4179	0.1696	51.21	0.272	184		0.4667	0.1867	0.4286	0.1532	50.11	0.262	184
