# Supplementary material for: Analysis of codon usage patterns in complete plastomes of four medicinal Polygonatum species (Asparagaceae)
Source: Front Genet. 2024 Sep 19;15:1401013. doi: 10.3389/fgene.2024.1401013 (PMC11447317; doi:10.3389/fgene.2024.1401013)
Supplement: Supplementary file 2 [file Table6.XLSX]

## Sheet: P. kingianum
Table 6 Optimal codons analysis in chloroplast genome of P. kingianum
		High expression gene		Low expression gene						High expression gene		Low expression gene
AA	Codon							AA	Codon
		Number	RSCU	Number	RSCU	△RSCU				Number	RSCU	Number	RSCU	△RSCU
Phe	UUU*	22	1.33	24	1.02	0.31		Ala	GCU	24	1.68	36	2.4	-0.72
	UUC	11	0.67	23	0.98	-0.31			GCC*	10	0.7	3	0.2	0.5
Leu	UUA	17	1.55	30	2.09	-0.54			GCA	14	0.98	20	1.33	-0.35
	UUG	13	1.18	26	1.81	-0.63			GCG*	9	0.63	1	0.07	0.56
	CUU*	19	1.73	14	0.98	0.75		His	CAU*	13	1.53	13	1.37	0.16
	CUC*	5	0.45	2	0.14	0.31			CAC	4	0.47	6	0.63	-0.16
	CUA	7	0.64	12	0.84	-0.2		Gln	CAA*	20	1.54	14	1.33	0.21
	CUG*	5	0.45	2	0.14	0.31			CAG	6	0.46	7	0.67	-0.21
Ile	AUU	30	1.25	41	1.56	-0.31		Asn	AAU*	30	1.58	22	1	0.58
	AUC	12	0.5	17	0.65	-0.15			AAC	8	0.42	22	1	-0.58
	AUA*	30	1.25	21	0.8	0.45		Lys	AAA	20	1.38	28	1.6	-0.22
Val	GUU	18	1.8	22	1.8	0			AAG*	9	0.62	7	0.4	0.22
	GUC*	6	0.6	1	0.08	0.52		Asp	GAU*	27	1.64	17	1.55	0.09
	GUA	12	1.2	23	1.88	-0.68			GAC	6	0.36	5	0.45	-0.09
	GUG*	4	0.4	3	0.24	0.16		Glu	GAA	35	1.56	34	1.55	0.01
Ser	UCU	14	1.58	19	1.9	-0.32			GAG	10	0.44	10	0.45	-0.01
	UCC	7	0.79	12	1.2	-0.41		Cys	UGU	4	1.14	5	1.43	-0.29
	UCA*	11	1.25	7	0.7	0.55			UGC*	3	0.86	2	0.57	0.29
	UCG*	6	0.68	2	0.2	0.48		Arg	CGU	13	1.3	20	1.79	-0.49
	AGU	13	1.47	17	1.7	-0.23			CGC	4	0.4	4	0.36	0.04
	AGC	2	0.23	3	0.3	-0.07			CGA	12	1.2	15	1.34	-0.14
Pro	CCU	7	1.08	25	2.17	-1.09			CGG*	8	0.8	3	0.27	0.53
	CCC*	6	0.92	5	0.43	0.49			AGA	15	1.5	19	1.7	-0.2
	CCA*	10	1.54	12	1.04	0.5			AGG*	8	0.8	6	0.54	0.26
	CCG*	3	0.46	4	0.35	0.11		Gly	GGU	9	0.9	32	1.97	-1.07
Thr	ACU	9	1.16	21	2	-0.84			GGC*	8	0.8	9	0.55	0.25
	ACC*	9	1.16	11	1.05	0.11			GGA*	18	1.8	19	1.17	0.63
	ACA*	9	1.16	9	0.86	0.3			GGG*	5	0.5	5	0.31	0.19
	ACG*	4	0.52	1	0.1	0.42		Met	AUG	23	1	23	1	0
Tyr	UAU*	33	1.69	16	1.33	0.36		Trp	UGG	13	1	16	1	0
	UAC	6	0.31	8	0.67	-0.36
TER	UAA	3	1.8	3	1.8	0
	UAG	1	0.6	2	1.2	-0.6
	UGA*	1	0.6	0	0	0.6
Note: * means Δ RSCU ≥0.08 (high-expression codons); the bold red codon indicates the optimal codon.

## Sheet: P. cyrtonema
Table 6 Optimal codons analysis in chloroplast genome of P. cyrtonema
		High expression gene		Low expression gene						High expression gene		Low expression gene
AA	Codon							AA	Codon
		Number	RSCU	Number	RSCU	△RSCU				Number	RSCU	Number	RSCU	△RSCU
Phe	UUU	88	0.96	24	1.04	-0.08		Ala	GCU	45	1.8	36	2.4	-0.6
	UUC*	95	1.04	22	0.96	0.08			GCC*	15	0.6	3	0.2	0.4
Leu	UUA	54	1.12	29	2.02	-0.9			GCA	25	1	20	1.33	-0.33
	UUG	70	1.45	27	1.88	-0.43			GCG*	15	0.6	1	0.07	0.53
	CUU*	77	1.59	14	0.98	0.61		His	CAU*	57	1.48	13	1.37	0.11
	CUC*	27	0.56	2	0.14	0.42			CAC	20	0.52	6	0.63	-0.11
	CUA	35	0.72	12	0.84	-0.12		Gln	CAA	77	1.32	14	1.33	-0.01
	CUG*	27	0.56	2	0.14	0.42			CAG	40	0.68	7	0.67	0.01
Ile	AUU	101	1.29	42	1.58	-0.29		Asn	AAU*	122	1.52	23	1.05	0.47
	AUC*	59	0.75	17	0.64	0.11			AAC	38	0.47	21	0.95	-0.48
	AUA*	75	0.96	21	0.79	0.17		Lys	AAA	107	1.24	28	1.6	-0.36
Val	GUU	42	1.53	22	1.8	-0.27			AAG*	65	0.76	7	0.4	0.36
	GUC*	17	0.62	1	0.08	0.54		Asp	GAU*	142	1.67	17	1.55	0.12
	GUA	32	1.16	23	1.88	-0.72			GAC	28	0.33	5	0.45	-0.12
	GUG*	19	0.69	3	0.24	0.45		Glu	GAA	107	1.28	34	1.55	-0.27
Ser	UCU	72	1.55	19	1.9	-0.35			GAG*	60	0.72	10	0.45	0.27
	UCC	54	1.17	12	1.2	-0.03		Cys	UGU	23	1.31	5	1.43	-0.12
	UCA*	66	1.42	7	0.7	0.72			UGC*	12	0.69	2	0.57	0.12
	UCG*	30	0.65	2	0.2	0.45		Arg	CGU	28	0.84	20	1.79	-0.95
	AGU	44	0.95	17	1.7	-0.75			CGC	11	0.33	4	0.36	-0.03
	AGC	12	0.26	3	0.3	-0.04			CGA	44	1.31	15	1.34	-0.03
Pro	CCU	33	1.11	24	2.09	-0.98			CGG*	25	0.75	3	0.27	0.48
	CCC*	27	0.91	6	0.52	0.39			AGA*	63	1.88	19	1.7	0.18
	CCA*	39	1.31	12	1.04	0.27			AGG*	30	0.9	6	0.54	0.36
	CCG*	20	0.67	4	0.35	0.32		Gly	GGU	31	0.98	32	1.97	-0.99
Thr	ACU	40	1.28	21	2	-0.72			GGC	13	0.41	9	0.55	-0.14
	ACC	26	0.83	11	1.05	-0.22			GGA*	54	1.71	19	1.17	0.54
	ACA*	37	1.18	9	0.86	0.32			GGG*	28	0.89	5	0.31	0.58
	ACG*	22	0.7	1	0.1	0.6		Met	AUG	67	1	23	1	0
Tyr	UAU*	90	1.64	16	1.33	0.31		Trp	UGG	55	1	16	1	0
	UAC	20	0.36	8	0.67	-0.31
TER	UAA	3	1.8	3	1.8	0
	UAG	1	0.6	2	1.2	-0.6
	UGA*	1	0.6	0	0	0.6
Note: * means Δ RSCU ≥0.08 (high-expression codons); the bold red codon indicates the optimal codon.

## Sheet: P. sibiricum
Table 6 Optimal codons analysis in chloroplast genome of P. sibiricum
		High expression gene		Low expression gene						High expression gene		Low expression gene
AA	Codon							AA	Codon
		Number	RSCU	Number	RSCU	△RSCU				Number	RSCU	Number	RSCU	△RSCU
Phe	UUU*	22	1.33	24	1.04	0.29		Ala	GCU	24	1.68	36	2.4	-0.72
	UUC	11	0.67	22	0.96	-0.29			GCC*	10	0.7	3	0.2	0.5
Leu	UUA	17	1.55	29	2.02	-0.47			GCA	13	0.91	20	1.33	-0.42
	UUG	13	1.18	27	1.88	-0.7			GCG*	10	0.7	1	0.07	0.63
	CUU*	19	1.73	14	0.98	0.75		His	CAU*	13	1.53	13	1.37	0.16
	CUC*	5	0.45	2	0.14	0.31			CAC	4	0.47	6	0.63	-0.16
	CUA	7	0.64	12	0.84	-0.2		Gln	CAA*	20	1.54	14	1.33	0.21
	CUG*	5	0.45	2	0.14	0.31			CAG	6	0.46	7	0.67	-0.21
Ile	AUU	30	1.25	42	1.58	-0.33		Asn	AAU*	30	1.58	23	1.05	0.53
	AUC	13	0.54	17	0.64	-0.1			AAC	8	0.42	21	0.95	-0.53
	AUA*	29	1.21	21	0.79	0.42		Lys	AAA	19	1.31	28	1.6	-0.29
Val	GUU	18	1.8	22	1.8	0			AAG*	10	0.69	7	0.4	0.29
	GUC*	6	0.6	1	0.08	0.52		Asp	GAU*	27	1.64	17	1.55	0.09
	GUA	12	1.2	23	1.88	-0.68			GAC	6	0.36	5	0.45	-0.09
	GUG*	4	0.4	3	0.24	0.16		Glu	GAA	35	1.56	34	1.55	0.01
Ser	UCU	14	1.58	19	1.9	-0.32			GAG	10	0.44	10	0.45	-0.01
	UCC	7	0.79	12	1.2	-0.41		Cys	UGU	4	1.14	5	1.43	-0.29
	UCA*	11	1.25	7	0.7	0.55			UGC*	3	0.86	2	0.57	0.29
	UCG*	6	0.68	2	0.2	0.48		Arg	CGU	13	1.3	20	1.79	-0.49
	AGU	13	1.47	17	1.7	-0.23			CGC	4	0.4	4	0.36	0.04
	AGC	2	0.23	3	0.3	-0.07			CGA	12	1.2	15	1.34	-0.14
Pro	CCU	7	1.08	25	2.17	-1.09			CGG*	8	0.8	3	0.27	0.53
	CCC*	6	0.92	5	0.43	0.49			AGA	15	1.5	19	1.7	-0.2
	CCA*	10	1.54	13	1.13	0.41			AGG*	8	0.8	6	0.54	0.26
	CCG*	3	0.46	3	0.26	0.2		Gly	GGU	9	0.9	32	1.97	-1.07
Thr	ACU	9	1.16	21	2	-0.84			GGC*	8	0.8	9	0.55	0.25
	ACC*	9	1.16	11	1.05	0.11			GGA*	18	1.8	19	1.17	0.63
	ACA*	9	1.16	9	0.86	0.3			GGG*	5	0.5	5	0.31	0.19
	ACG*	4	0.52	1	0.1	0.42		Met	AUG	23	1	23	1	0
Tyr	UAU*	33	1.69	16	1.33	0.36		Trp	UGG	13	1	16	1	0
	UAC	6	0.31	8	0.67	-0.36
TER	UAA	3	1.8	3	1.8	0
	UAG	1	0.6	2	1.2	-0.6
	UGA*	1	0.6	0	0	0.6
* means Δ RSCU ≥0.08 (high-expression codons); the bold red codon indicates the optimal codon.

## Sheet: P. odoratum
Table 6 Optimal codons analysis in chloroplast genome of P. odoratum
		High expression gene		Low expression gene						High expression gene		Low expression gene
AA	Codon							AA	Codon
		Number	RSCU	Number	RSCU	△RSCU				Number	RSCU	Number	RSCU	△RSCU
Phe	UUU*	22	1.33	24	1.04	0.29		Ala	GCU	24	1.68	36	2.4	-0.72
	UUC	11	0.67	22	0.96	-0.29			GCC*	10	0.7	3	0.2	0.5
Leu	UUA	17	1.55	29	2	-0.45			GCA	12	0.84	20	1.33	-0.49
	UUG	13	1.18	27	1.86	-0.68			GCG*	11	0.77	1	0.07	0.7
	CUU*	19	1.73	15	1.03	0.7		His	CAU*	13	1.53	13	1.37	0.16
	CUC*	5	0.45	2	0.14	0.31			CAC	4	0.47	6	0.63	-0.16
	CUA	7	0.64	12	0.83	-0.19		Gln	CAA*	21	1.56	14	1.33	0.23
	CUG*	5	0.45	2	0.14	0.31			CAG	6	0.44	7	0.67	-0.23
Ile	AUU	30	1.25	42	1.58	-0.33		Asn	AAU*	30	1.58	23	1.05	0.53
	AUC	13	0.54	17	0.64	-0.1			AAC	8	0.42	21	0.95	-0.53
	AUA*	29	1.21	21	0.79	0.42		Lys	AAA	18	1.29	28	1.56	-0.27
Val	GUU	18	1.8	21	1.75	0.05			AAG*	10	0.71	8	0.44	0.27
	GUC*	6	0.6	1	0.08	0.52		Asp	GAU*	27	1.64	17	1.55	0.09
	GUA	12	1.2	23	1.92	-0.72			GAC	6	0.36	5	0.45	-0.09
	GUG*	4	0.4	3	0.25	0.15		Glu	GAA	35	1.56	34	1.55	0.01
Ser	UCU	14	1.58	19	1.9	-0.32			GAG	10	0.44	10	0.45	-0.01
	UCC	7	0.79	12	1.2	-0.41		Cys	UGU	4	1.14	5	1.43	-0.29
	UCA*	11	1.25	7	0.7	0.55			UGC*	3	0.86	2	0.57	0.29
	UCG*	6	0.68	2	0.2	0.48		Arg	CGU	12	1.2	20	1.82	-0.62
	AGU	13	1.47	17	1.7	-0.23			CGC*	5	0.5	4	0.36	0.14
	AGC	2	0.23	3	0.3	-0.07			CGA	13	1.3	15	1.36	-0.06
Pro	CCU	7	1.08	24	2.09	-1.01			CGG*	7	0.7	3	0.27	0.43
	CCC*	6	0.92	5	0.43	0.49			AGA	15	1.5	19	1.73	-0.23
	CCA*	10	1.54	12	1.04	0.5			AGG*	8	0.8	5	0.45	0.35
	CCG	3	0.46	5	0.43	0.03		Gly	GGU	9	0.9	31	1.91	-1.01
Thr	ACU	9	1.16	21	2	-0.84			GGC*	8	0.8	10	0.62	0.18
	ACC*	9	1.16	11	1.05	0.11			GGA*	18	1.8	19	1.17	0.63
	ACA*	9	1.16	9	0.86	0.3			GGG*	5	0.5	5	0.31	0.19
	ACG*	4	0.52	1	0.1	0.42		Met	AUG	23	1	23	1	0
Tyr	UAU*	33	1.69	16	1.33	0.36		Trp	UGG	13	1	16	1	0
	UAC	6	0.31	8	0.67	-0.36
TER	UAA	3	1.8	3	1.8	0
	UAG	1	0.6	2	1.2	-0.6
	UGA*	1	0.6	0	0	0.6
Note: * means Δ RSCU ≥0.08 (high-expression codons)； the bold red codon indicates the optimal codon.
