# Supplementary material for: Analysis of codon usage patterns in complete plastomes of four medicinal Polygonatum species (Asparagaceae)
Source: Front Genet. 2024 Sep 19;15:1401013. doi: 10.3389/fgene.2024.1401013 (PMC11447317; doi:10.3389/fgene.2024.1401013)
Supplement: Supplementary file 3 [file Table4.XLSX]

## Sheet: Table 4
Table 4. GC contents of codon in chloroplast genes of medicinal Polygonatum species.
	P. kingianum					P. cyrtonema					P. sibiricum					P. odoratum
Title	GCall	GC1	GC2	GC3		GCall	GC1	GC2	GC3		GCall	GC1	GC2	GC3		GCall	GC1	GC2	GC3
accD	0.3496	0.3874	0.3732	0.288		0.3467	0.3843	0.3702	0.2857		0.3481	0.3863	0.3722	0.2857		0.3467	0.3863	0.3702	0.2837
atpA	0.4029	0.5551	0.3917	0.2618		0.4042	0.5531	0.3917	0.2677		0.4042	0.5531	0.3917	0.2677		0.4049	0.5531	0.3917	0.2697
atpB	0.4368	0.5706	0.4153	0.3246		0.4382	0.5706	0.4194	0.3246		0.4362	0.5706	0.4173	0.3206		0.4395	0.5746	0.4194	0.3246
atpE	0.4198	0.5259	0.4148	0.3185		0.4198	0.5259	0.4148	0.3185		0.4198	0.5259	0.4148	0.3185		0.4198	0.5259	0.4148	0.3185
atpF	0.3784	0.4757	0.3568	0.3027		0.3784	0.4757	0.3568	0.3027		0.3802	0.4757	0.3568	0.3081		0.3784	0.4757	0.3568	0.3027
atpI	0.371	0.4879	0.3629	0.2621		0.3723	0.4919	0.3629	0.2621		0.3723	0.4919	0.3629	0.2621		0.375	0.4919	0.3629	0.2702
ccsA	0.3282	31.79	0.3765	0.2901		0.3261	0.3179	0.3796	0.2809		0.3292	0.3179	0.3796	0.2901		0.3251	0.3179	0.3796	0.2778
cemA	0.3205	0.3991	0.2661	0.2961		0.3219	0.4034	0.2661	0.2961		0.3205	0.3991	0.2661	0.2961		0.3205	0.3991	0.2661	0.2961
clpP	0.4163	0.5854	0.361	0.3024		0.4195	0.5854	0.361	0.3122		0.4179	0.5854	0.361	0.3073		0.4195	0.5854	0.361	0.3122
matK	0.3135	0.4146	0.2937	0.2322		0.3109	0.4107	0.2937	0.2284		0.3109	0.4107	0.2937	0.2284		0.3116	0.4107	0.2956	0.2284
ndhA	0.3561	0.4481	0.3825	0.2377		0.357	0.4481	0.3852	0.2377		0.3579	0.4508	0.3852	0.2377		0.357	0.4481	0.3852	0.2377
ndhB	0.3796	0.4227	0.4012	0.3151		0.3796	0.4227	0.4012	0.3151		0.3796	0.4227	0.4012	0.3151		0.3796	0.4227	0.4012	0.3151
ndhC	0.3802	0.5124	0.3471	0.281		0.3829	0.5124	0.3471	0.2893		0.3829	0.5124	0.3471	0.2893		0.3829	0.5124	0.3471	0.2893
ndhD	0.3623	0.4142	0.3649	0.3077		0.3616	0.4122	0.3649	0.3077		0.3629	0.4142	0.3649	0.3097		0.3616	0.4122	0.3649	0.3077
ndhE	0.3301	0.3627	0.3235	0.3039		0.3268	0.3627	0.3235	0.2941		0.3301	0.3627	0.3235	0.3039		0.3301	0.3627	0.3235	0.3039
ndhF	0.3374	0.3881	0.3745	0.2497		0.3356	0.3826	0.3731	0.251		0.3356	0.3826	0.3718	0.2524		0.3351	0.3826	0.3731	0.2497
ndhG	0.3258	0.4237	0.339	0.2147		0.3258	0.4181	0.339	0.2203		0.3277	0.4237	0.339	0.2203		0.3258	0.4181	0.339	0.2203
ndhH	0.3756	0.4975	0.3706	0.2589		0.3765	0.4949	0.3706	0.264		0.3756	0.4975	0.3706	0.2589		0.3765	0.4975	0.3706	0.2614
ndhI	0.3407	0.4199	0.3536	0.2486		0.3407	0.4199	0.3536	0.2486		0.3389	0.4144	0.3536	0.2486		0.3444	0.4199	0.3536	0.2597
ndhJ	0.3983	0.4717	0.3899	0.3333		0.4004	0.4717	0.3899	0.3396		0.4004	0.4717	0.3899	0.3396		0.4004	0.4717	0.3899	0.3396
ndhK	0.3632	0.428	0.4163	0.2451		0.3619	0.4241	0.4163	0.2451		0.3632	0.428	0.4163	0.2451		0.3632	0.4241	0.4163	0.249
petA	0.3953	0.5356	0.3591	0.291		0.3932	0.5356	0.356	0.2879		0.3932	0.5356	0.3591	0.2848		0.3942	0.5356	0.3591	0.2879
petB	0.4043	0.4861	0.4167	0.3102		0.4043	0.4907	0.4167	0.3056		0.4028	0.4907	0.4167	0.3009		0.4074	0.4907	0.4167	0.3148
petD	0.3762	0.5029	0.3743	0.2515		0.3782	0.5029	0.3743	0.2573		0.3743	0.5029	0.3743	0.2456		0.3762	0.5029	0.3743	0.2515
psaA	0.4265	0.5153	0.4328	0.3316		0.427	0.514	0.4328	0.3342		0.4261	0.514	0.4328	0.3316		0.427	0.514	0.4328	0.3342
psaB	0.4145	0.4803	0.4299	0.3333		0.4145	0.4816	0.4299	0.332		0.4145	0.4816	0.4299	0.332		0.4154	0.4816	0.4299	0.3347
psbA	0.419	0.4972	0.4322	0.3277		0.4181	0.4972	0.4322	0.3249		0.4181	0.4972	0.4322	0.3249		0.42	0.4972	0.4322	0.3305
psbB	0.4388	0.5501	0.4695	0.2967		0.4381	0.5501	0.4656	0.2986		0.4401	0.5501	0.4695	0.3006		0.4394	0.5501	0.4695	0.2986
psbC	0.4395	0.5422	0.462	0.3143		0.4395	0.5401	0.4641	0.3143		0.4416	0.5443	0.4641	0.3165		0.4402	0.5422	0.4641	0.3143
psbD	0.4266	0.5226	0.4322	0.3249		0.4292	0.5226	0.4322	0.3333		0.4284	0.5226	0.4322	0.3305		0.4275	0.5226	0.4322	0.3277
rbcL	0.4305	0.5708	0.4353	0.2854		0.4285	0.5688	0.4353	0.2813		0.4292	0.5688	0.4374	0.2813		0.4305	0.5688	0.4374	0.2854
rpl14	0.3848	0.561	0.3659	0.2276		0.3848	0.561	0.3659	0.2276		0.3848	0.561	0.3659	0.2276		0.3848	0.561	0.3659	0.2276
rpl16	0.4363	0.5	0.5441	0.2647		0.4363	0.5074	0.5441	0.2574		0.4412	0.5076	0.5515	0.2647		0.4363	0.5	0.5515	0.2574
rpl20	0.3701	0.3898	0.4322	0.2881		0.3729	0.3898	0.4322	0.2966		0.3729	0.3898	0.4322	0.2966		0.3785	0.3983	0.4322	0.3051
rpl22	0.3607	0.418	0.3934	0.2705		0.3607	0.418	0.3934	0.2705		0.3607	0.418	0.3934	0.2705		0.3607	0.418	0.3934	0.2705
rpoA	0.3751	0.4606	0.3586	0.3061		0.372	0.4516	0.3677	0.2968		0.3761	0.4636	0.3586	0.3061		0.3771	0.4606	0.3586	0.312
rpoB	0.3876	0.4991	0.3845	0.2793		0.3883	0.5	0.3855	0.2793		0.388	0.5	0.3855	0.2784		0.387	0.5	0.3845	0.2765
rpoC1	0.3931	0.5044	0.3717	0.3032		0.3936	0.5044	0.3717	0.3047		0.3936	0.5044	0.3703	0.3061		0.3941	0.5044	0.3717	0.3061
rpoC2	0.3729	0.4616	0.3777	0.2793		0.3729	0.4609	0.3777	0.28		0.3726	0.462	0.3774	0.2784		0.3724	0.4602	0.3777	0.2793
rps2	0.3896	0.4304	0.4262	0.3122		0.3882	0.4304	0.4262	0.308		0.3896	0.4346	0.4219	0.3122		0.3882	0.4304	0.4262	0.308
rps3	0.3529	0.4661	0.3484	0.2443		0.3514	0.4661	0.3439	0.2443		0.3514	0.4661	0.3439	0.2443		0.3514	0.4615	0.3484	0.2443
rps4	0.3845	0.4802	0.3861	0.2871		0.3845	0.4802	0.3861	0.2871		0.3845	0.4802	0.3861	0.2871		0.3845	0.4802	0.3861	0.2871
rps7	0.4081	0.5321	0.4551	0.2372		0.4081	0.5321	0.4551	0.2372		0.4081	0.5321	0.4551	0.2372		0.4081	0.5321	0.4551	0.2372
rps8	0.3534	0.3985	0.406	0.2556		0.3534	0.3985	0.406	0.2556		0.3534	0.3985	0.4066	0.2556		0.3509	0.3985	0.3985	0.2556
rps11	0.4508	0.5612	0.554	0.2374		0.4484	0.554	0.554	0.2374		0.446	0.554	0.554	0.2302		0.4508	0.554	0.554	0.2446
rps14	0.4158	0.4554	0.4752	0.3168		0.4158	0.4554	0.4752	0.3168		0.4158	0.4554	0.4752	0.3168		0.4158	0.4554	0.4752	0.3168
rps18	0.3497	0.3627	0.4314	0.2549		0.3497	36.27	0.4314	0.2549		0.3497	0.3627	0.4314	0.2549		0.3497	0.3627	0.4314	0.2549
ycf1	0.3079	0.3619	0.2956	0.2663		0.3102	36.23	29.89	0.2692		0.31	0.3629	0.2995	0.2675		0.3094	0.3618	0.3	0.2663
ycf2	0.3804	0.4198	0.3503	0.3712		0.38	0.4176	0.3487	0.3736		0.381	0.4187	0.3502	0.3742		0.3804	0.4193	0.3496	0.3724
ycf3	0.3964	0.4675	0.4024	0.3195		0.3964	0.4675	0.4024	0.3195		0.3964	0.4675	0.4024	0.3195		0.3945	0.4675	0.4024	0.3136
ycf4	0.391	0.4432	0.4162	0.3135		0.3928	0.4432	0.4216	0.3135		0.391	0.4432	0.4162	0.3135		0.3892	0.4432	0.4162	0.3081
