# Supplementary material for: Analysis of codon usage patterns in complete plastomes of four medicinal Polygonatum species (Asparagaceae)
Source: Front Genet. 2024 Sep 19;15:1401013. doi: 10.3389/fgene.2024.1401013 (PMC11447317; doi:10.3389/fgene.2024.1401013)
Supplement: Supplementary file 4 [file Table5.XLSX]

## Sheet: P. kingianum
Table 5 RSCU analysis of CDS in P. kingianum.
		Phe		Leu						Ile			Met	Val				Ser						Pro				Thr				Ala				Tyr		TER		TER	His		Gln		Asn		Lys		Asp
		UUU	UUC	UUA	UUG	CUU	CUC	CUA	CUG	AUU	AUC	AUA	AUG	GUU	GUC	GUA	GUG	UCU	UCC	UCA	UCG	AGU	AGC	CCU	CCC	CCA	CCG	ACU	ACC	ACA	ACG	GCU	GCC	GCA	GCG	UAU	UAC	UAA	UAG	UGA	CAU	CAC	CAA	CAG	AAU	AAC	AAA	AAG	GAU
P. kingianum	number	758	434	691	451	447	145	291	119	877	357	583	493	437	127	432	156	454	266	320	151	337	78	321	183	250	102	430	186	317	110	528	177	348	108	622	158	23	15	13	418	126	570	180	759	236	791	250	681
	RSCU	1.27	0.73	1.93	1.26	1.25	0.41	0.81	0.33	1.45	0.59	0.96	1	1.52	0.44	1.5	0.54	1.7	0.99	1.2	0.56	1.26	0.29	1.5	0.86	1.17	0.48	1.65	0.71	1.22	0.42	1.82	0.61	1.2	0.37	1.59	0.41	1.35	0.88	0.76	1.54	0.46	1.52	0.48	1.53	0.47	1.52	0.48	1.57
accD	number	19	9	11	10	5	1	4	3	21	7	7	17	9	3	8	1	15	2	9	2	29	4	5	6	2	2	10	3	6	0	8	3	3	2	20	5	1	0	0	8	3	11	3	31	7	19	8	23
	RSCU	1.36	0.64	1.94	1.76	0.88	0.18	0.71	0.53	1.8	0.6	0.6	1	1.71	0.57	1.52	0.19	1.48	0.2	0.89	0.2	2.85	0.39	1.33	1.6	0.53	0.53	2.11	0.63	1.26	0	2	0.75	0.75	0.5	1.6	0.4	3	0	0	1.45	0.55	1.57	0.43	1.63	0.37	1.41	0.59	1.48
atpA	number	7	6	15	10	13	5	5	2	33	5	10	11	8	0	18	7	13	9	4	3	5	1	11	2	3	0	12	4	9	3	28	7	12	4	14	3	1	0	0	3	0	24	12	14	0	19	4	13
	RSCU	1.08	0.92	1.8	1.2	1.56	0.6	0.6	0.24	2.06	0.31	0.63	1	0.97	0	2.18	0.85	2.23	1.54	0.69	0.51	0.86	0.17	2.75	0.5	0.75	0	1.71	0.57	1.29	0.43	2.2	0.55	0.94	0.31	1.65	0.35	3	0	0	2	0	1.33	0.67	2	0	1.65	0.35	1.37
atpB	number	11	6	18	7	9	3	7	4	15	12	3	14	15	4	15	11	6	8	7	1	4	0	12	6	2	6	15	8	9	5	19	5	10	7	9	3	0	0	1	5	0	16	4	13	6	19	3	16
	RSCU	1.29	0.71	2.25	0.88	1.13	0.38	0.88	0.5	1.5	1.2	0.3	1	1.33	0.36	1.33	0.98	1.38	1.85	1.62	0.23	0.92	0	1.85	0.92	0.31	0.92	1.62	0.86	0.97	0.54	1.85	0.49	0.98	0.68	1.5	0.5	0	0	3	2	0	1.6	0.4	1.37	0.63	1.73	0.27	1.33
atpE	number	0	1	5	2	3	2	1	2	9	2	4	3	1	0	3	3	0	1	2	0	4	0	2	0	1	1	4	1	2	1	11	1	1	4	0	0	1	0	0	0	1	5	3	8	3	1	1	4
	RSCU	0	2	2	0.8	1.2	0.8	0.4	0.8	1.8	0.4	0.8	1	0.57	0	1.71	1.71	0	0.86	1.71	0	3.43	0	2	0	1	1	2	0.5	1	0.5	2.59	0.24	0.24	0.94	0	0	3	0	0	0	2	1.25	0.75	1.45	0.55	1	1	1.33
atpF	number	4	4	11	4	2	2	2	1	8	2	3	4	2	1	4	2	5	2	0	1	6	1	0	0	2	0	4	4	1	0	3	6	3	0	1	2	0	1	0	2	1	7	4	14	2	5	1	6
	RSCU	1	1	3	1.09	0.55	0.55	0.55	0.27	1.85	0.46	0.69	1	0.89	0.44	1.78	0.89	2	0.8	0	0.4	2.4	0.4	0	0	4	0	1.78	1.78	0.44	0	1	2	1	0	0.67	1.33	0	3	0	1.33	0.67	1.27	0.73	1.75	0.25	1.67	0.33	2
atpI	number	9	6	17	2	10	2	3	0	12	5	10	4	10	4	8	0	4	3	4	0	2	2	7	2	5	1	6	4	4	1	6	5	2	2	7	2	0	0	1	5	0	7	3	7	1	8	0	4
	RSCU	1.2	0.8	3	0.35	1.76	0.35	0.53	0	1.33	0.56	1.11	1	1.82	0.73	1.45	0	1.6	1.2	1.6	0	0.8	0.8	1.87	0.53	1.33	0.27	1.6	1.07	1.07	0.27	1.6	1.33	0.53	0.53	1.56	0.44	0	0	3	2	0	1.4	0.6	1.75	0.25	2	0	1.33
ccsA	number	20	6	21	6	6	1	6	0	19	6	13	8	4	3	5	2	10	2	8	9	9	2	1	1	3	0	9	6	6	2	4	3	5	2	9	3	0	0	1	9	3	8	2	10	3	12	3	4
	RSCU	1.54	0.46	3.15	0.9	0.9	0.15	0.9	0	1.5	0.47	1.03	1	1.14	0.86	1.43	0.57	1.5	0.3	1.2	1.35	1.35	0.3	0.8	0.8	2.4	0	1.57	1.04	1.04	0.35	1.14	0.86	1.43	0.57	1.5	0.5	0	0	3	1.5	0.5	1.6	0.4	1.54	0.46	1.6	0.4	1.33
cemA	number	10	6	6	8	7	4	4	1	15	3	12	4	5	4	3	1	5	3	2	5	1	1	2	1	3	0	4	1	5	1	3	0	2	0	6	2	0	0	1	7	3	7	1	13	2	10	3	5
	RSCU	1.25	0.75	1.2	1.6	1.4	0.8	0.8	0.2	1.5	0.3	1.2	1	1.54	1.23	0.92	0.31	1.76	1.06	0.71	1.76	0.35	0.35	1.33	0.67	2	0	1.45	0.36	1.82	0.36	2.4	0	1.6	0	1.5	0.5	0	0	3	1.4	0.6	1.75	0.25	1.73	0.27	1.54	0.46	1.43
clpP	number	7	3	4	1	6	3	2	3	7	2	5	8	10	3	6	2	3	1	3	1	4	0	5	3	2	0	3	2	3	1	4	3	5	2	6	1	1	0	0	2	2	7	0	3	3	4	0	10
	RSCU	1.4	0.6	1.26	0.32	1.89	0.95	0.63	0.95	1.5	0.43	1.07	1	1.9	0.57	1.14	0.38	1.5	0.5	1.5	0.5	2	0	2	1.2	0.8	0	1.33	0.89	1.33	0.44	1.14	0.86	1.43	0.57	1.71	0.29	3	0	0	1	1	2	0	1	1	2	0	1.67
matK	number	33	14	23	13	16	3	10	1	23	6	13	6	12	2	11	2	18	2	12	8	7	0	6	3	3	3	8	5	4	1	6	0	3	1	26	5	0	0	1	29	3	15	6	20	4	23	6	12
	RSCU	1.4	0.6	2.09	1.18	1.45	0.27	0.91	0.09	1.64	0.43	0.93	1	1.78	0.3	1.63	0.3	2.3	0.26	1.53	1.02	0.89	0	1.6	0.8	0.8	0.8	1.78	1.11	0.89	0.22	2.4	0	1.2	0.4	1.68	0.32	0	0	3	1.81	0.19	1.43	0.57	1.67	0.33	1.59	0.41	1.6
ndhA	number	16	5	26	5	13	2	14	3	19	8	15	5	11	3	6	1	15	6	7	1	6	1	8	2	3	3	3	1	7	3	10	2	8	3	12	4	1	0	0	0	0	8	3	8	2	8	0	7
	RSCU	1.52	0.48	2.48	0.48	1.24	0.19	1.33	0.29	1.36	0.57	1.07	1	2.1	0.57	1.14	0.19	2.5	1	1.17	0.17	1	0.17	2	0.5	0.75	0.75	0.86	0.29	2	0.86	1.74	0.35	1.39	0.52	1.5	0.5	3	0	0	0	0	1.45	0.55	1.6	0.4	2	0	1.56
ndhB	number	17	19	14	6	16	9	18	4	25	15	15	17	7	1	12	3	14	10	15	3	4	7	10	1	8	0	16	5	6	7	14	4	8	2	16	5	0	1	0	7	1	9	3	11	10	9	3	12
	RSCU	0.94	1.06	1.25	0.54	1.43	0.81	1.61	0.36	1.36	0.82	0.82	1	1.22	0.17	2.09	0.52	1.58	1.13	1.7	0.34	0.45	0.79	2.11	0.21	1.68	0	1.88	0.59	0.71	0.82	2	0.57	1.14	0.29	1.52	0.48	0	3	0	1.75	0.25	1.5	0.5	1.05	0.95	1.5	0.5	1.71
ndhC	number	9	3	2	3	3	1	3	1	6	3	4	4	7	1	5	1	2	2	3	0	3	0	1	1	2	1	0	0	0	1	5	0	5	0	5	1	0	1	0	0	1	1	0	0	0	1	1	3
	RSCU	1.5	0.5	0.92	1.38	1.38	0.46	1.38	0.46	1.38	0.69	0.92	1	2	0.29	1.43	0.29	1.2	1.2	1.8	0	1.8	0	0.8	0.8	1.6	0.8	0	0	0	4	2	0	2	0	1.67	0.33	0	3	0	0	2	2	0	0	0	1	1	1.5
ndhD	number	26	13	31	12	16	6	11	3	19	10	28	21	12	2	10	3	15	5	6	5	8	0	8	4	8	4	7	7	8	2	9	5	9	2	18	6	0	1	0	8	4	7	2	10	2	9	5	10
	RSCU	1.33	0.67	2.35	0.91	1.22	0.46	0.84	0.23	1	0.53	1.47	1	1.78	0.3	1.48	0.44	2.31	0.77	0.92	0.77	1.23	0	1.33	0.67	1.33	0.67	1.17	1.17	1.33	0.33	1.44	0.8	1.44	0.32	1.5	0.5	0	3	0	1.33	0.67	1.56	0.44	1.67	0.33	1.29	0.71	1.43
ndhE	number	6	1	2	4	4	1	2	0	5	5	5	4	4	1	1	0	2	0	3	3	2	1	0	0	0	0	1	0	2	0	3	1	2	2	2	1	0	1	0	1	0	2	0	8	2	2	0	1
	RSCU	1.71	0.29	0.92	1.85	1.85	0.46	0.92	0	1	1	1	1	2.67	0.67	0.67	0	1.09	0	1.64	1.64	1.09	0.55	0	0	0	0	1.33	0	2.67	0	1.5	0.5	1	1	1.33	0.67	0	3	0	2	0	2	0	1.6	0.4	2	0	1
ndhF	number	50	17	36	19	24	3	8	4	31	6	31	24	20	6	14	3	18	12	13	6	17	1	6	6	9	7	20	7	14	0	23	4	13	3	32	6	1	0	0	13	4	13	1	33	4	17	4	21
	RSCU	1.49	0.51	2.3	1.21	1.53	0.19	0.51	0.26	1.37	0.26	1.37	1	1.86	0.56	1.3	0.28	1.61	1.07	1.16	0.54	1.52	0.09	0.86	0.86	1.29	1	1.95	0.68	1.37	0	2.14	0.37	1.21	0.28	1.68	0.32	3	0	0	1.53	0.47	1.86	0.14	1.78	0.22	1.62	0.38	1.62
ndhG	number	9	2	8	3	8	2	4	1	14	2	10	4	8	2	6	0	3	3	8	2	2	0	1	0	2	1	6	1	2	1	3	3	2	0	8	0	1	0	0	1	1	3	3	4	3	0	0	6
	RSCU	1.64	0.36	1.85	0.69	1.85	0.46	0.92	0.23	1.62	0.23	1.15	1	2	0.5	1.5	0	1	1	2.67	0.67	0.67	0	1	0	2	1	2.4	0.4	0.8	0.4	1.5	1.5	1	0	2	0	3	0	0	1	1	1	1	1.14	0.86	0	0	1.71
ndhH	number	8	8	12	11	8	2	4	2	19	6	12	16	11	4	7	1	4	1	4	1	7	0	7	7	4	2	6	0	7	2	10	4	6	1	16	2	0	0	1	4	2	10	2	12	0	17	1	19
	RSCU	1	1	1.85	1.69	1.23	0.31	0.62	0.31	1.54	0.49	0.97	1	1.91	0.7	1.22	0.17	1.41	0.35	1.41	0.35	2.47	0	1.4	1.4	0.8	0.4	1.6	0	1.87	0.53	1.9	0.76	1.14	0.19	1.78	0.22	0	0	3	1.33	0.67	1.67	0.33	2	0	1.89	0.11	1.9
ndhI	number	5	4	4	3	3	0	1	0	9	3	7	4	5	2	4	1	1	1	2	3	2	0	3	3	3	0	5	2	6	1	2	0	2	0	8	3	1	0	0	1	2	8	0	7	3	7	2	9
	RSCU	1.11	0.89	2.18	1.64	1.64	0	0.55	0	1.42	0.47	1.11	1	1.67	0.67	1.33	0.33	0.67	0.67	1.33	2	1.33	0	1.33	1.33	1.33	0	1.43	0.57	1.71	0.29	2	0	2	0	1.45	0.55	3	0	0	0.67	1.33	2	0	1.4	0.6	1.56	0.44	1.8
ndhJ	number	3	3	4	4	2	0	2	0	6	2	6	4	2	2	4	1	5	2	1	0	4	0	1	2	4	2	1	2	0	1	3	3	1	0	10	1	0	0	1	5	0	3	2	4	0	5	2	9
	RSCU	1	1	2	2	1	0	1	0	1.29	0.43	1.29	1	0.89	0.89	1.78	0.44	2.5	1	0.5	0	2	0	0.44	0.89	1.78	0.89	1	2	0	1	1.71	1.71	0.57	0	1.82	0.18	0	0	3	2	0	1.2	0.8	2	0	1.43	0.57	1.64
ndhK	number	8	5	11	3	8	3	0	0	8	1	5	7	4	4	4	2	6	3	10	3	7	0	7	0	5	2	10	1	8	1	5	1	5	0	10	1	1	0	0	1	2	7	2	9	0	11	5	10
	RSCU	1.23	0.77	2.64	0.72	1.92	0.72	0	0	1.71	0.21	1.07	1	1.14	1.14	1.14	0.57	1.24	0.62	2.07	0.62	1.45	0	2	0	1.43	0.57	2	0.2	1.6	0.2	1.82	0.36	1.82	0	1.82	0.18	3	0	0	0.67	1.33	1.56	0.44	2	0	1.38	0.63	1.43
petA	number	9	5	7	5	11	0	0	2	14	6	10	4	13	2	12	4	6	5	2	2	3	3	8	9	6	1	4	0	4	1	8	4	5	3	11	1	0	1	0	1	2	11	6	17	1	13	8	11
	RSCU	1.29	0.71	1.68	1.2	2.64	0	0	0.48	1.4	0.6	1	1	1.68	0.26	1.55	0.52	1.71	1.43	0.57	0.57	0.86	0.86	1.33	1.5	1	0.17	1.78	0	1.78	0.44	1.6	0.8	1	0.6	1.83	0.17	0	3	0	0.67	1.33	1.29	0.71	1.89	0.11	1.24	0.76	1.69
petB	number	11	3	9	4	4	1	2	2	6	3	5	10	7	1	11	5	3	2	3	1	6	0	7	1	3	0	10	3	3	2	6	2	4	1	8	2	0	1	0	2	3	6	0	0	2	5	1	3
	RSCU	1.57	0.43	2.45	1.09	1.09	0.27	0.55	0.55	1.29	0.64	1.07	1	1.17	0.17	1.83	0.83	1.2	0.8	1.2	0.4	2.4	0	2.55	0.36	1.09	0	2.22	0.67	0.67	0.44	1.85	0.62	1.23	0.31	1.6	0.4	0	3	0	0.8	1.2	2	0	0	2	1.67	0.33	1.5
petD	number	9	2	11	7	4	1	2	0	6	2	3	4	5	1	9	2	1	0	3	0	0	0	6	4	6	1	3	1	6	0	4	0	7	1	3	2	0	1	0	1	1	3	0	7	1	6	2	5
	RSCU	1.64	0.36	2.64	1.68	0.96	0.24	0.48	0	1.64	0.55	0.82	1	1.18	0.24	2.12	0.47	1.5	0	4.5	0	0	0	1.41	0.94	1.41	0.24	1.2	0.4	2.4	0	1.33	0	2.33	0.33	1.2	0.8	0	3	0	1	1	2	0	1.75	0.25	1.5	0.5	1.67
psaA	number	31	20	27	19	15	7	12	3	28	15	15	15	9	6	23	3	13	8	8	4	17	5	15	7	9	1	15	10	13	4	26	14	25	3	12	8	1	0	0	30	12	21	7	9	9	16	2	29
	RSCU	1.22	0.78	1.95	1.37	1.08	0.51	0.87	0.22	1.45	0.78	0.78	1	0.88	0.59	2.24	0.29	1.42	0.87	0.87	0.44	1.85	0.55	1.88	0.88	1.13	0.13	1.43	0.95	1.24	0.38	1.53	0.82	1.47	0.18	1.2	0.8	3	0	0	1.43	0.57	1.5	0.5	1	1	1.78	0.22	1.76
psaB	number	34	17	41	15	17	5	7	3	24	15	12	12	10	4	11	3	10	15	8	3	6	8	10	5	6	9	22	6	11	4	30	12	18	6	24	2	1	0	0	33	6	21	8	25	7	12	3	16
	RSCU	1.33	0.67	2.8	1.02	1.16	0.34	0.48	0.2	1.41	0.88	0.71	1	1.43	0.57	1.57	0.43	1.2	1.8	0.96	0.36	0.72	0.96	1.33	0.67	0.8	1.2	2.05	0.56	1.02	0.37	1.82	0.73	1.09	0.36	1.85	0.15	3	0	0	1.69	0.31	1.45	0.55	1.56	0.44	1.6	0.4	1.19
psbA	number	6	20	10	6	6	0	7	2	15	11	5	12	11	0	12	0	13	3	1	0	8	2	11	0	3	1	10	5	1	0	25	2	8	0	6	6	1	0	0	6	4	4	2	8	14	0	0	6
	RSCU	0.46	1.54	1.94	1.16	1.16	0	1.35	0.39	1.45	1.06	0.48	1	1.91	0	2.09	0	2.89	0.67	0.22	0	1.78	0.44	2.93	0	0.8	0.27	2.5	1.25	0.25	0	2.86	0.23	0.91	0	1	1	3	0	0	1.2	0.8	1.33	0.67	0.73	1.27	0	0	1.71
psbB	number	27	13	13	12	6	3	8	2	13	4	8	10	17	5	13	6	10	2	6	3	12	1	8	9	6	4	14	3	4	3	19	4	13	6	13	4	0	0	1	12	2	9	3	8	0	11	2	19
	RSCU	1.35	0.65	1.77	1.64	0.82	0.41	1.09	0.27	1.56	0.48	0.96	1	1.66	0.49	1.27	0.59	1.76	0.35	1.06	0.53	2.12	0.18	1.19	1.33	0.89	0.59	2.33	0.5	0.67	0.5	1.81	0.38	1.24	0.57	1.53	0.47	0	0	3	1.71	0.29	1.5	0.5	2	0	1.69	0.31	1.52
psbC	number	21	11	19	10	14	3	12	2	13	5	6	8	8	4	14	5	11	8	1	0	6	2	10	8	5	2	11	11	1	1	22	8	10	2	13	3	1	0	0	8	5	8	0	10	3	12	1	9
	RSCU	1.31	0.69	1.9	1	1.4	0.3	1.2	0.2	1.63	0.63	0.75	1	1.03	0.52	1.81	0.65	2.36	1.71	0.21	0	1.29	0.43	1.6	1.28	0.8	0.32	1.83	1.83	0.17	0.17	2.1	0.76	0.95	0.19	1.63	0.38	3	0	0	1.23	0.77	2	0	1.54	0.46	1.85	0.15	1.29
psbD	number	21	18	15	8	4	4	5	5	6	4	4	9	11	2	9	0	6	5	2	0	4	0	7	2	5	0	10	5	4	1	21	5	9	3	7	1	1	0	0	8	0	9	2	9	7	4	0	8
	RSCU	1.08	0.92	2.2	1.17	0.59	0.59	0.73	0.73	1.29	0.86	0.86	1	2	0.36	1.64	0	2.12	1.76	0.71	0	1.41	0	2	0.57	1.43	0	2	1	0.8	0.2	2.21	0.53	0.95	0.32	1.75	0.25	3	0	0	2	0	1.64	0.36	1.13	0.88	2	0	1.45
rbcL	number	13	9	10	8	8	0	9	3	14	8	1	12	13	0	14	5	4	5	4	0	5	1	11	5	4	1	19	5	6	0	23	7	13	4	10	7	0	1	0	11	4	9	3	8	7	23	3	21
	RSCU	1.18	0.82	1.58	1.26	1.26	0	1.42	0.47	1.83	1.04	0.13	1	1.63	0	1.75	0.63	1.26	1.58	1.26	0	1.58	0.32	2.1	0.95	0.76	0.19	2.53	0.67	0.8	0	1.96	0.6	1.11	0.34	1.18	0.82	0	3	0	1.47	0.53	1.5	0.5	1.07	0.93	1.77	0.23	1.62
rpl14	number	2	0	2	4	1	1	1	0	8	2	4	4	5	1	6	1	0	0	2	0	0	1	3	1	1	0	2	1	1	0	7	1	2	2	2	0	1	0	0	2	0	2	2	6	2	5	0	3
	RSCU	2	0	1.33	2.67	0.67	0.67	0.67	0	1.71	0.43	0.86	1	1.54	0.31	1.85	0.31	0	0	4	0	0	2	2.4	0.8	0.8	0	2	1	1	0	2.33	0.33	0.67	0.67	2	0	3	0	0	2	0	1	1	1.5	0.5	2	0	1
rpl16	number	3	1	0	0	4	0	0	0	3	2	7	7	3	0	4	0	2	1	3	1	1	0	3	3	2	0	3	0	4	1	5	1	4	2	3	1	0	1	0	2	1	2	1	1	0	7	2	0
	RSCU	1.5	0.5	0	0	6	0	0	0	0.75	0.5	1.75	1	1.71	0	2.29	0	1.5	0.75	2.25	0.75	0.75	0	1.5	1.5	1	0	1.5	0	2	0.5	1.67	0.33	1.33	0.67	1.5	0.5	0	3	0	1.33	0.67	1.33	0.67	2	0	1.56	0.44	0
rpl20	number	3	1	3	2	5	0	0	1	4	1	7	4	2	0	1	0	1	2	3	0	2	0	0	0	0	0	2	3	1	0	5	0	3	2	3	2	1	0	0	2	1	4	1	6	0	7	3	1
	RSCU	1.5	0.5	1.64	1.09	2.73	0	0	0.55	1	0.25	1.75	1	2.67	0	1.33	0	0.75	1.5	2.25	0	1.5	0	0	0	0	0	1.33	2	0.67	0	2	0	1.2	0.8	1.2	0.8	3	0	0	1.33	0.67	1.6	0.4	2	0	1.4	0.6	1
rpl22	number	1	2	4	2	1	1	0	1	6	0	5	5	3	1	3	1	6	0	2	1	2	0	1	4	0	1	1	0	2	0	4	1	4	1	5	0	0	1	0	3	0	0	1	5	2	10	2	3
	RSCU	0.67	1.33	2.67	1.33	0.67	0.67	0	0.67	1.64	0	1.36	1	1.5	0.5	1.5	0.5	3.27	0	1.09	0.55	1.09	0	0.67	2.67	0	0.67	1.33	0	2.67	0	1.6	0.4	1.6	0.4	2	0	0	3	0	2	0	0	2	1.43	0.57	1.67	0.33	2
rpoA	number	10	3	6	9	7	2	7	4	16	7	11	6	5	1	7	2	5	7	4	1	7	0	6	4	2	3	5	4	8	3	5	2	6	1	10	2	0	1	0	9	0	8	4	16	6	11	7	8
	RSCU	1.54	0.46	1.03	1.54	1.2	0.34	1.2	0.69	1.41	0.62	0.97	1	1.33	0.27	1.87	0.53	1.25	1.75	1	0.25	1.75	0	1.6	1.07	0.53	0.8	1	0.8	1.6	0.6	1.43	0.57	1.71	0.29	1.67	0.33	0	3	0	2	0	1.33	0.67	1.45	0.55	1.22	0.78	1
rpoB	number	32	8	34	26	11	8	18	8	51	14	29	23	24	4	22	8	28	15	15	6	12	6	20	7	12	7	21	5	13	5	25	6	14	8	30	7	0	0	1	22	5	42	14	36	12	35	17	39
	RSCU	1.6	0.4	1.94	1.49	0.63	0.46	1.03	0.46	1.63	0.45	0.93	1	1.66	0.28	1.52	0.55	2.05	1.1	1.1	0.44	0.88	0.44	1.74	0.61	1.04	0.61	1.91	0.45	1.18	0.45	1.89	0.45	1.06	0.6	1.62	0.38	0	0	3	1.63	0.37	1.5	0.5	1.5	0.5	1.35	0.65	1.77
rpoC1	number	22	4	20	15	16	6	8	2	25	17	17	12	15	4	14	10	13	5	6	3	8	1	9	9	12	4	11	4	7	3	14	5	8	4	25	8	0	0	1	12	4	20	6	23	6	31	8	22
	RSCU	1.69	0.31	1.79	1.34	1.43	0.54	0.72	0.18	1.27	0.86	0.86	1	1.4	0.37	1.3	0.93	2.17	0.83	1	0.5	1.33	0.17	1.06	1.06	1.41	0.47	1.76	0.64	1.12	0.48	1.81	0.65	1.03	0.52	1.52	0.48	0	0	3	1.5	0.5	1.54	0.46	1.59	0.41	1.59	0.41	1.52
rpoC2	number	36	18	41	39	19	6	12	7	72	21	45	18	30	16	24	18	37	14	19	12	22	7	18	14	20	3	28	10	28	8	21	12	17	7	41	10	1	0	0	36	12	45	9	58	10	59	19	46
	RSCU	1.33	0.67	1.98	1.89	0.92	0.29	0.58	0.34	1.57	0.46	0.98	1	1.36	0.73	1.09	0.82	2	0.76	1.03	0.65	1.19	0.38	1.31	1.02	1.45	0.22	1.51	0.54	1.51	0.43	1.47	0.84	1.19	0.49	1.61	0.39	3	0	0	1.5	0.5	1.67	0.33	1.71	0.29	1.51	0.49	1.59
rps2	number	3	2	8	7	3	5	0	1	11	6	5	8	5	1	3	0	4	2	2	2	2	1	2	1	2	1	6	1	4	4	6	3	12	1	6	1	0	0	1	6	0	3	1	6	5	11	5	10
	RSCU	1.2	0.8	2	1.75	0.75	1.25	0	0.25	1.5	0.82	0.68	1	2.22	0.44	1.33	0	1.85	0.92	0.92	0.92	0.92	0.46	1.33	0.67	1.33	0.67	1.6	0.27	1.07	1.07	1.09	0.55	2.18	0.18	1.71	0.29	0	0	3	2	0	1.5	0.5	1.09	0.91	1.38	0.63	1.54
rps3	number	6	3	6	1	2	2	3	0	15	9	8	4	2	2	4	2	2	3	1	1	0	0	3	0	4	0	2	1	6	1	4	0	6	0	5	0	1	0	0	5	1	12	2	10	3	10	4	4
	RSCU	1.33	0.67	2.57	0.43	0.86	0.86	1.29	0	1.41	0.84	0.75	1	0.8	0.8	1.6	0.8	1.71	2.57	0.86	0.86	0	0	1.71	0	2.29	0	0.8	0.4	2.4	0.4	1.6	0	2.4	0	2	0	3	0	0	1.67	0.33	1.71	0.29	1.54	0.46	1.43	0.57	1.6
rps4	number	2	2	10	5	4	0	4	3	8	3	6	3	3	1	2	3	1	4	2	4	4	0	4	1	3	1	4	1	2	1	4	3	0	0	8	1	0	0	1	5	1	8	3	4	3	14	3	6
	RSCU	1	1	2.31	1.15	0.92	0	0.92	0.69	1.41	0.53	1.06	1	1.33	0.44	0.89	1.33	0.4	1.6	0.8	1.6	1.6	0	1.78	0.44	1.33	0.44	2	0.5	1	0.5	2.29	1.71	0	0	1.78	0.22	0	0	3	1.67	0.33	1.45	0.55	1.14	0.86	1.65	0.35	1.71
rps7	number	2	1	6	2	1	0	1	1	6	1	4	4	4	0	4	1	1	4	2	1	2	0	1	1	2	1	5	0	3	0	4	4	9	1	3	0	1	0	0	3	1	6	0	4	2	12	3	4
	RSCU	1.33	0.67	3.27	1.09	0.55	0	0.55	0.55	1.64	0.27	1.09	1	1.78	0	1.78	0.44	0.6	2.4	1.2	0.6	1.2	0	0.8	0.8	1.6	0.8	2.5	0	1.5	0	0.89	0.89	2	0.22	2	0	3	0	0	1.5	0.5	2	0	1.33	0.67	1.6	0.4	2
rps8	number	1	1	2	3	1	1	3	0	10	3	8	4	4	0	1	0	2	3	1	0	3	0	2	0	0	0	5	2	1	1	4	0	1	0	4	0	1	0	0	2	0	1	1	3	4	8	1	3
	RSCU	1	1	1.2	1.8	0.6	0.6	1.8	0	1.43	0.43	1.14	1	3.2	0	0.8	0	1.33	2	0.67	0	2	0	4	0	0	0	2.22	0.89	0.44	0.44	3.2	0	0.8	0	2	0	3	0	0	2	0	1	1	0.86	1.14	1.78	0.22	1.2
rps11	number	0	3	2	0	0	1	1	0	6	0	4	4	6	0	5	2	2	1	1	1	3	0	4	2	3	0	4	0	4	0	3	6	5	1	1	0	1	0	0	2	0	3	1	5	1	6	3	3
	RSCU	0	2	3	0	0	1.5	1.5	0	1.8	0	1.2	1	1.85	0	1.54	0.62	1.5	0.75	0.75	0.75	2.25	0	1.78	0.89	1.33	0	2	0	2	0	0.8	1.6	1.33	0.27	2	0	3	0	0	2	0	1.5	0.5	1.67	0.33	1.33	0.67	1.5
rps14	number	2	0	2	7	2	0	0	0	3	0	3	1	2	0	1	0	0	4	1	1	3	1	2	0	2	2	1	0	1	0	1	0	4	0	2	0	1	0	0	4	1	1	3	1	1	7	2	0
	RSCU	2	0	1.09	3.82	1.09	0	0	0	1.5	0	1.5	1	2.67	0	1.33	0	0	2.4	0.6	0.6	1.8	0.6	1.33	0	1.33	1.33	2	0	2	0	0.8	0	3.2	0	2	0	3	0	0	1.6	0.4	0.5	1.5	1	1	1.56	0.44	0
rps18	number	6	0	5	3	1	0	0	0	7	1	2	2	0	0	0	1	3	2	1	1	3	0	4	1	1	0	2	3	0	0	2	1	0	0	1	0	0	1	0	0	0	5	1	3	2	7	2	3
	RSCU	2	0	3.33	2	0.67	0	0	0	2.1	0.3	0.6	1	0	0	0	4	1.8	1.2	0.6	0.6	1.8	0	2.67	0.67	0.67	0	1.6	2.4	0	0	2.67	1.33	0	0	2	0	0	3	0	0	0	1.67	0.33	1.2	0.8	1.56	0.44	2
ycf1	number	86	32	54	30	30	11	25	8	71	24	67	42	23	8	25	10	38	21	31	17	24	6	13	12	21	5	23	19	35	13	15	3	15	2	54	18	0	1	0	31	10	59	6	118	32	148	38	67
	RSCU	1.46	0.54	2.05	1.14	1.14	0.42	0.95	0.3	1.31	0.44	1.24	1	1.39	0.48	1.52	0.61	1.66	0.92	1.36	0.74	1.05	0.26	1.02	0.94	1.65	0.39	1.02	0.84	1.56	0.58	1.71	0.34	1.71	0.23	1.5	0.5	0	3	0	1.51	0.49	1.82	0.18	1.57	0.43	1.59	0.41	1.6
ycf2	number	71	83	37	59	61	21	30	22	77	52	51	49	28	12	21	14	61	45	57	27	34	11	26	21	29	17	31	17	30	18	25	6	15	6	59	15	0	1	0	46	16	60	33	100	32	89	53	119
	RSCU	0.92	1.08	0.97	1.54	1.59	0.55	0.78	0.57	1.28	0.87	0.85	1	1.49	0.64	1.12	0.75	1.56	1.15	1.46	0.69	0.87	0.28	1.12	0.9	1.25	0.73	1.29	0.71	1.25	0.75	1.92	0.46	1.15	0.46	1.59	0.41	0	3	0	1.48	0.52	1.29	0.71	1.52	0.48	1.25	0.75	1.68
ycf3	number	3	3	4	2	2	1	1	1	8	2	7	3	0	0	0	1	3	2	1	2	1	1	1	1	4	1	2	2	3	2	9	3	3	3	12	1	1	0	0	3	1	4	3	9	3	2	4	6
	RSCU	1	1	2.18	1.09	1.09	0.55	0.55	0.55	1.41	0.35	1.24	1	0	0	0	4	1.8	1.2	0.6	1.2	0.6	0.6	0.57	0.57	2.29	0.57	0.89	0.89	1.33	0.89	2	0.67	0.67	0.67	1.85	0.15	3	0	0	1.5	0.5	1.14	0.86	1.5	0.5	0.67	1.33	2
ycf4	number	9	8	2	5	6	0	2	1	8	8	6	6	2	0	3	2	4	0	5	0	4	0	3	1	3	1	4	0	2	0	2	2	1	1	6	0	0	0	1	1	0	6	1	5	2	4	0	3
	RSCU	1.06	0.94	0.75	1.88	2.25	0	0.75	0.38	1.09	1.09	0.82	1	1.14	0	1.71	1.14	1.85	0	2.31	0	1.85	0	1.5	0.5	1.5	0.5	2.67	0	1.33	0	1.33	1.33	0.67	0.67	2	0	0	0	3	2	0	1.71	0.29	1.43	0.57	2	0	1.5
[truncated: 16 more columns]

## Sheet: P. cyrtonema
Table 5 RSCU analysis of CDS in P. cyrtonema.
		Phe		Leu						Ile			Met	Val				Ser						Pro				Thr				Ala				Tyr		TER		TER	His		Gln		Asn		Lys		Asp
		UUU	UUC	UUA	UUG	CUU	CUC	CUA	CUG	AUU	AUC	AUA	AUG	GUU	GUC	GUA	GUG	UCU	UCC	UCA	UCG	AGU	AGC	CCU	CCC	CCA	CCG	ACU	ACC	ACA	ACG	GCU	GCC	GCA	GCG	UAU	UAC	UAA	UAG	UGA	CAU	CAC	CAA	CAG	AAU	AAC	AAA	AAG	GAU
P. cyrtonema	number	761	436	687	458	445	144	294	120	882	357	582	493	433	128	429	155	449	268	324	150	332	80	320	184	246	106	433	186	315	111	527	175	341	111	622	159	22	15	14	414	127	569	180	764	235	781	251	678
	RSCU	1.27	0.73	1.92	1.28	1.24	0.4	0.82	0.34	1.45	0.59	0.96	1	1.51	0.45	1.5	0.54	1.68	1	1.21	0.56	1.24	0.3	1.5	0.86	1.15	0.5	1.66	0.71	1.21	0.42	1.83	0.61	1.18	0.38	1.59	0.41	1.29	0.88	0.82	1.53	0.47	1.52	0.48	1.53	0.47	1.51	0.49	1.57
accD	number	19	9	11	10	5	0	5	3	22	8	7	17	9	3	8	1	15	2	9	1	29	4	5	6	1	2	10	3	6	1	9	2	3	2	21	5	0	1	0	8	3	11	3	31	7	20	8	23
	RSCU	1.36	0.64	1.94	1.76	0.88	0	0.88	0.53	1.78	0.65	0.57	1	1.71	0.57	1.52	0.19	1.5	0.2	0.9	0.1	2.9	0.4	1.43	1.71	0.29	0.57	2	0.6	1.2	0.2	2.25	0.5	0.75	0.5	1.62	0.38	0	3	0	1.45	0.55	1.57	0.43	1.63	0.37	1.43	0.57	1.48
atpA	number	7	6	15	10	13	5	5	2	33	5	10	11	8	0	18	7	12	10	4	3	5	1	11	2	3	0	11	5	9	3	28	7	11	5	14	3	1	0	0	3	0	24	12	14	0	20	4	13
	RSCU	1.08	0.92	1.8	1.2	1.56	0.6	0.6	0.24	2.06	0.31	0.63	1	0.97	0	2.18	0.85	2.06	1.71	0.69	0.51	0.86	0.17	2.75	0.5	0.75	0	1.57	0.71	1.29	0.43	2.2	0.55	0.86	0.39	1.65	0.35	3	0	0	2	0	1.33	0.67	2	0	1.67	0.33	1.37
atpB	number	11	6	18	7	9	3	7	4	15	12	3	14	14	4	15	11	6	8	7	1	4	0	12	6	2	6	15	8	9	5	19	5	9	8	10	2	0	0	1	4	0	16	4	13	6	19	3	16
	RSCU	1.29	0.71	2.25	0.88	1.13	0.38	0.88	0.5	1.5	1.2	0.3	1	1.27	0.36	1.36	1	1.38	1.85	1.62	0.23	0.92	0	1.85	0.92	0.31	0.92	1.62	0.86	0.97	0.54	1.85	0.49	0.88	0.78	1.67	0.33	0	0	3	2	0	1.6	0.4	1.37	0.63	1.73	0.27	1.33
atpE	number	0	1	5	2	3	2	1	2	9	2	4	3	1	0	3	3	0	1	2	0	4	0	2	0	1	1	4	1	2	1	11	1	1	4	0	0	1	0	0	0	1	5	3	8	3	1	1	4
	RSCU	0	2	2	0.8	1.2	0.8	0.4	0.8	1.8	0.4	0.8	1	0.57	0	1.71	1.71	0	0.86	1.71	0	3.43	0	2	0	1	1	2	0.5	1	0.5	2.59	0.24	0.24	0.94	0	0	3	0	0	0	2	1.25	0.75	1.45	0.55	1	1	1.33
atpF	number	4	4	11	4	2	1	3	1	8	2	3	4	2	1	4	2	5	2	0	1	6	1	0	0	2	0	4	4	1	0	3	6	3	0	1	2	0	1	0	2	1	7	4	14	2	5	1	6
	RSCU	1	1	3	1.09	0.55	0.27	0.82	0.27	1.85	0.46	0.69	1	0.89	0.44	1.78	0.89	2	0.8	0	0.4	2.4	0.4	0	0	4	0	1.78	1.78	0.44	0	1	2	1	0	0.67	1.33	0	3	0	1.33	0.67	1.27	0.73	1.75	0.25	1.67	0.33	2
atpI	number	9	6	17	2	10	2	3	0	12	5	10	4	10	4	8	0	4	2	4	1	1	2	7	2	5	1	6	4	4	1	6	5	2	2	7	2	0	0	1	5	0	7	3	7	1	8	0	4
	RSCU	1.2	0.8	3	0.35	1.76	0.35	0.53	0	1.33	0.56	1.11	1	1.82	0.73	1.45	0	1.71	0.86	1.71	0.43	0.43	0.86	1.87	0.53	1.33	0.27	1.6	1.07	1.07	0.27	1.6	1.33	0.53	0.53	1.56	0.44	0	0	3	2	0	1.4	0.6	1.75	0.25	2	0	1.33
ccsA	number	21	4	22	6	6	1	6	0	19	6	14	8	4	3	5	2	11	1	8	9	9	2	1	1	4	0	9	6	6	2	4	3	5	2	9	3	0	0	1	9	3	7	2	10	3	11	3	4
	RSCU	1.68	0.32	3.22	0.88	0.88	0.15	0.88	0	1.46	0.46	1.08	1	1.14	0.86	1.43	0.57	1.65	0.15	1.2	1.35	1.35	0.3	0.67	0.67	2.67	0	1.57	1.04	1.04	0.35	1.14	0.86	1.43	0.57	1.5	0.5	0	0	3	1.5	0.5	1.56	0.44	1.54	0.46	1.57	0.43	1.33
cemA	number	10	6	6	8	7	4	5	1	15	3	11	4	5	4	3	1	5	3	2	5	1	1	2	1	3	0	4	1	5	1	3	0	2	0	6	2	0	0	1	7	3	7	1	13	2	10	3	5
	RSCU	1.25	0.75	1.16	1.55	1.35	0.77	0.97	0.19	1.55	0.31	1.14	1	1.54	1.23	0.92	0.31	1.76	1.06	0.71	1.76	0.35	0.35	1.33	0.67	2	0	1.45	0.36	1.82	0.36	2.4	0	1.6	0	1.5	0.5	0	0	3	1.4	0.6	1.75	0.25	1.73	0.27	1.54	0.46	1.43
clpP	number	7	3	4	1	6	3	2	3	7	2	5	8	10	3	6	2	3	1	3	1	4	0	5	3	2	0	3	2	3	1	4	3	4	3	6	1	1	0	0	2	2	7	0	3	3	3	1	10
	RSCU	1.4	0.6	1.26	0.32	1.89	0.95	0.63	0.95	1.5	0.43	1.07	1	1.9	0.57	1.14	0.38	1.5	0.5	1.5	0.5	2	0	2	1.2	0.8	0	1.33	0.89	1.33	0.44	1.14	0.86	1.14	0.86	1.71	0.29	3	0	0	1	1	2	0	1	1	1.5	0.5	1.67
matK	number	33	15	22	13	16	2	11	1	23	6	13	6	12	2	11	2	18	2	12	8	7	0	6	3	3	3	8	5	4	2	6	0	3	0	26	5	0	0	1	27	3	16	5	23	4	23	5	12
	RSCU	1.38	0.63	2.03	1.2	1.48	0.18	1.02	0.09	1.64	0.43	0.93	1	1.78	0.3	1.63	0.3	2.3	0.26	1.53	1.02	0.89	0	1.6	0.8	0.8	0.8	1.68	1.05	0.84	0.42	2.67	0	1.33	0	1.68	0.32	0	0	3	1.8	0.2	1.52	0.48	1.7	0.3	1.64	0.36	1.6
ndhA	number	16	5	26	5	13	2	14	3	19	7	15	5	11	3	6	2	14	6	8	1	6	1	8	2	3	3	3	2	7	3	10	2	8	2	12	4	1	0	0	0	0	8	3	8	2	8	0	7
	RSCU	1.52	0.48	2.48	0.48	1.24	0.19	1.33	0.29	1.39	0.51	1.1	1	2	0.55	1.09	0.36	2.33	1	1.33	0.17	1	0.17	2	0.5	0.75	0.75	0.8	0.53	1.87	0.8	1.82	0.36	1.45	0.36	1.5	0.5	3	0	0	0	0	1.45	0.55	1.6	0.4	2	0	1.56
ndhB	number	17	19	14	6	16	9	18	4	25	15	15	17	7	1	12	3	14	10	15	3	4	7	10	1	8	0	16	5	6	7	14	4	8	2	16	5	0	1	0	7	1	9	3	11	10	9	3	12
	RSCU	0.94	1.06	1.25	0.54	1.43	0.81	1.61	0.36	1.36	0.82	0.82	1	1.22	0.17	2.09	0.52	1.58	1.13	1.7	0.34	0.45	0.79	2.11	0.21	1.68	0	1.88	0.59	0.71	0.82	2	0.57	1.14	0.29	1.52	0.48	0	3	0	1.75	0.25	1.5	0.5	1.05	0.95	1.5	0.5	1.71
ndhC	number	8	4	2	3	3	1	3	1	6	3	4	4	7	1	5	1	2	2	3	0	3	0	1	1	2	1	0	0	0	1	5	0	5	0	5	1	0	1	0	0	1	1	0	0	0	1	1	3
	RSCU	1.33	0.67	0.92	1.38	1.38	0.46	1.38	0.46	1.38	0.69	0.92	1	2	0.29	1.43	0.29	1.2	1.2	1.8	0	1.8	0	0.8	0.8	1.6	0.8	0	0	0	4	2	0	2	0	1.67	0.33	0	3	0	0	2	2	0	0	0	1	1	1.5
ndhD	number	27	13	30	12	16	6	11	3	19	10	28	21	12	2	10	3	15	5	6	5	8	0	8	4	8	4	8	7	8	2	8	6	9	1	18	6	0	1	0	8	4	7	2	10	2	9	5	10
	RSCU	1.35	0.65	2.31	0.92	1.23	0.46	0.85	0.23	1	0.53	1.47	1	1.78	0.3	1.48	0.44	2.31	0.77	0.92	0.77	1.23	0	1.33	0.67	1.33	0.67	1.28	1.12	1.28	0.32	1.33	1	1.5	0.17	1.5	0.5	0	3	0	1.33	0.67	1.56	0.44	1.67	0.33	1.29	0.71	1.43
ndhE	number	6	1	2	4	4	1	2	0	5	5	5	4	4	1	1	0	2	0	3	3	2	1	0	0	0	0	1	0	2	0	3	1	2	2	2	1	0	1	0	1	0	2	0	8	2	2	0	1
	RSCU	1.71	0.29	0.92	1.85	1.85	0.46	0.92	0	1	1	1	1	2.67	0.67	0.67	0	1.09	0	1.64	1.64	1.09	0.55	0	0	0	0	1.33	0	2.67	0	1.5	0.5	1	1	1.33	0.67	0	3	0	2	0	2	0	1.6	0.4	2	0	1
ndhF	number	51	17	35	21	22	3	8	4	33	5	32	24	18	7	13	3	18	12	14	6	17	1	6	6	8	6	20	7	14	0	23	4	13	3	32	6	1	0	0	13	4	13	2	33	4	17	4	21
	RSCU	1.5	0.5	2.26	1.35	1.42	0.19	0.52	0.26	1.41	0.21	1.37	1	1.76	0.68	1.27	0.29	1.59	1.06	1.24	0.53	1.5	0.09	0.92	0.92	1.23	0.92	1.95	0.68	1.37	0	2.14	0.37	1.21	0.28	1.68	0.32	3	0	0	1.53	0.47	1.73	0.27	1.78	0.22	1.62	0.38	1.62
ndhG	number	9	2	9	3	8	2	3	2	14	2	10	4	8	2	5	0	3	3	8	2	2	0	1	0	2	1	6	1	2	1	3	3	2	0	8	0	1	0	0	1	1	3	3	4	3	0	0	6
	RSCU	1.64	0.36	2	0.67	1.78	0.44	0.67	0.44	1.62	0.23	1.15	1	2.13	0.53	1.33	0	1	1	2.67	0.67	0.67	0	1	0	2	1	2.4	0.4	0.8	0.4	1.5	1.5	1	0	2	0	3	0	0	1	1	1	1	1.14	0.86	0	0	1.71
ndhH	number	8	8	12	11	8	2	4	2	19	6	13	16	11	4	6	1	4	1	4	1	7	0	6	7	3	4	6	0	7	2	10	4	6	1	16	2	0	0	1	4	2	10	2	12	0	17	1	19
	RSCU	1	1	1.85	1.69	1.23	0.31	0.62	0.31	1.5	0.47	1.03	1	2	0.73	1.09	0.18	1.41	0.35	1.41	0.35	2.47	0	1.2	1.4	0.6	0.8	1.6	0	1.87	0.53	1.9	0.76	1.14	0.19	1.78	0.22	0	0	3	1.33	0.67	1.67	0.33	2	0	1.89	0.11	1.9
ndhI	number	5	4	4	3	3	0	1	0	9	3	7	4	5	2	4	1	1	1	2	3	2	0	3	3	3	0	5	2	6	1	2	0	2	0	8	3	1	0	0	1	2	8	0	7	3	7	2	9
	RSCU	1.11	0.89	2.18	1.64	1.64	0	0.55	0	1.42	0.47	1.11	1	1.67	0.67	1.33	0.33	0.67	0.67	1.33	2	1.33	0	1.33	1.33	1.33	0	1.43	0.57	1.71	0.29	2	0	2	0	1.45	0.55	3	0	0	0.67	1.33	2	0	1.4	0.6	1.56	0.44	1.8
ndhJ	number	3	3	4	4	2	0	2	0	6	3	5	4	2	2	4	1	5	2	1	0	4	0	1	2	4	2	1	2	0	1	3	3	1	0	10	1	0	0	1	5	0	3	2	4	0	5	2	9
	RSCU	1	1	2	2	1	0	1	0	1.29	0.64	1.07	1	0.89	0.89	1.78	0.44	2.5	1	0.5	0	2	0	0.44	0.89	1.78	0.89	1	2	0	1	1.71	1.71	0.57	0	1.82	0.18	0	0	3	2	0	1.2	0.8	2	0	1.43	0.57	1.64
ndhK	number	8	5	11	3	7	3	0	0	8	1	5	7	5	4	4	2	6	3	10	3	7	0	7	0	5	2	10	1	9	1	6	1	3	0	10	1	1	0	0	1	2	7	2	9	0	11	5	10
	RSCU	1.23	0.77	2.75	0.75	1.75	0.75	0	0	1.71	0.21	1.07	1	1.33	1.07	1.07	0.53	1.24	0.62	2.07	0.62	1.45	0	2	0	1.43	0.57	1.9	0.19	1.71	0.19	2.4	0.4	1.2	0	1.82	0.18	3	0	0	0.67	1.33	1.56	0.44	2	0	1.38	0.63	1.43
petA	number	9	5	7	5	11	0	0	2	14	6	10	4	14	2	12	4	6	5	2	2	3	3	8	9	6	1	4	0	4	1	7	4	5	3	11	1	0	1	0	1	2	12	5	17	1	13	8	11
	RSCU	1.29	0.71	1.68	1.2	2.64	0	0	0.48	1.4	0.6	1	1	1.75	0.25	1.5	0.5	1.71	1.43	0.57	0.57	0.86	0.86	1.33	1.5	1	0.17	1.78	0	1.78	0.44	1.47	0.84	1.05	0.63	1.83	0.17	0	3	0	0.67	1.33	1.41	0.59	1.89	0.11	1.24	0.76	1.69
petB	number	11	3	9	4	4	1	2	2	6	3	5	10	7	1	12	4	3	2	3	1	6	0	7	1	3	0	10	3	3	2	6	2	4	1	8	2	0	1	0	2	3	6	0	0	2	5	1	3
	RSCU	1.57	0.43	2.45	1.09	1.09	0.27	0.55	0.55	1.29	0.64	1.07	1	1.17	0.17	2	0.67	1.2	0.8	1.2	0.4	2.4	0	2.55	0.36	1.09	0	2.22	0.67	0.67	0.44	1.85	0.62	1.23	0.31	1.6	0.4	0	3	0	0.8	1.2	2	0	0	2	1.67	0.33	1.5
petD	number	8	2	11	7	4	1	2	0	7	2	3	4	5	1	9	2	1	0	3	0	0	0	5	5	6	1	3	1	6	0	4	0	7	1	3	2	0	1	0	1	1	3	0	7	1	6	2	5
	RSCU	1.6	0.4	2.64	1.68	0.96	0.24	0.48	0	1.75	0.5	0.75	1	1.18	0.24	2.12	0.47	1.5	0	4.5	0	0	0	1.18	1.18	1.41	0.24	1.2	0.4	2.4	0	1.33	0	2.33	0.33	1.2	0.8	0	3	0	1	1	2	0	1.75	0.25	1.5	0.5	1.67
psaA	number	31	20	27	19	15	7	12	3	28	15	16	15	9	6	22	3	13	8	8	4	17	5	16	6	8	2	15	10	13	4	26	14	25	3	12	8	1	0	0	30	12	21	7	9	9	16	2	29
	RSCU	1.22	0.78	1.95	1.37	1.08	0.51	0.87	0.22	1.42	0.76	0.81	1	0.9	0.6	2.2	0.3	1.42	0.87	0.87	0.44	1.85	0.55	2	0.75	1	0.25	1.43	0.95	1.24	0.38	1.53	0.82	1.47	0.18	1.2	0.8	3	0	0	1.43	0.57	1.5	0.5	1	1	1.78	0.22	1.76
psaB	number	34	17	40	15	17	5	8	3	24	15	12	12	10	4	11	3	10	15	8	3	6	8	10	5	6	9	22	6	11	4	30	12	18	6	24	2	1	0	0	33	6	21	8	25	7	12	3	17
	RSCU	1.33	0.67	2.73	1.02	1.16	0.34	0.55	0.2	1.41	0.88	0.71	1	1.43	0.57	1.57	0.43	1.2	1.8	0.96	0.36	0.72	0.96	1.33	0.67	0.8	1.2	2.05	0.56	1.02	0.37	1.82	0.73	1.09	0.36	1.85	0.15	3	0	0	1.69	0.31	1.45	0.55	1.56	0.44	1.6	0.4	1.26
psbA	number	7	19	9	7	6	0	7	2	15	11	5	12	11	0	12	0	13	3	1	0	8	2	11	0	3	1	10	5	1	0	25	2	8	0	6	6	1	0	0	6	4	4	2	9	13	0	0	6
	RSCU	0.54	1.46	1.74	1.35	1.16	0	1.35	0.39	1.45	1.06	0.48	1	1.91	0	2.09	0	2.89	0.67	0.22	0	1.78	0.44	2.93	0	0.8	0.27	2.5	1.25	0.25	0	2.86	0.23	0.91	0	1	1	3	0	0	1.2	0.8	1.33	0.67	0.82	1.18	0	0	1.71
psbB	number	27	13	13	12	6	3	8	2	13	4	8	10	17	6	13	6	10	2	6	3	11	1	8	9	6	4	14	3	4	3	19	3	12	7	13	4	0	0	1	12	2	9	3	9	0	11	2	19
	RSCU	1.35	0.65	1.77	1.64	0.82	0.41	1.09	0.27	1.56	0.48	0.96	1	1.62	0.57	1.24	0.57	1.82	0.36	1.09	0.55	2	0.18	1.19	1.33	0.89	0.59	2.33	0.5	0.67	0.5	1.85	0.29	1.17	0.68	1.53	0.47	0	0	3	1.71	0.29	1.5	0.5	2	0	1.69	0.31	1.52
psbC	number	21	11	20	10	14	3	11	2	13	5	6	8	8	4	14	5	12	7	1	0	6	2	10	8	5	2	11	11	1	1	22	8	10	2	12	4	0	0	1	8	5	8	0	10	3	12	1	9
	RSCU	1.31	0.69	2	1	1.4	0.3	1.1	0.2	1.63	0.63	0.75	1	1.03	0.52	1.81	0.65	2.57	1.5	0.21	0	1.29	0.43	1.6	1.28	0.8	0.32	1.83	1.83	0.17	0.17	2.1	0.76	0.95	0.19	1.5	0.5	0	0	3	1.23	0.77	2	0	1.54	0.46	1.85	0.15	1.29
psbD	number	21	18	15	8	4	4	5	5	6	4	4	9	11	2	9	0	5	6	2	0	4	0	7	2	5	0	10	5	4	1	21	5	9	3	7	1	1	0	0	8	0	9	2	9	7	4	0	7
	RSCU	1.08	0.92	2.2	1.17	0.59	0.59	0.73	0.73	1.29	0.86	0.86	1	2	0.36	1.64	0	1.76	2.12	0.71	0	1.41	0	2	0.57	1.43	0	2	1	0.8	0.2	2.21	0.53	0.95	0.32	1.75	0.25	3	0	0	2	0	1.64	0.36	1.13	0.88	2	0	1.27
rbcL	number	13	9	10	8	8	0	9	3	15	8	1	12	12	0	14	5	4	6	4	0	5	1	11	5	4	1	19	4	6	0	24	6	13	4	10	7	0	1	0	11	4	9	3	8	7	23	3	21
	RSCU	1.18	0.82	1.58	1.26	1.26	0	1.42	0.47	1.88	1	0.13	1	1.55	0	1.81	0.65	1.2	1.8	1.2	0	1.5	0.3	2.1	0.95	0.76	0.19	2.62	0.55	0.83	0	2.04	0.51	1.11	0.34	1.18	0.82	0	3	0	1.47	0.53	1.5	0.5	1.07	0.93	1.77	0.23	1.62
rpl14	number	2	0	2	4	1	1	1	0	8	2	4	4	5	1	6	1	0	0	2	0	0	1	3	1	1	0	2	1	1	0	7	1	2	2	2	0	1	0	0	2	0	2	2	6	2	5	0	3
	RSCU	2	0	1.33	2.67	0.67	0.67	0.67	0	1.71	0.43	0.86	1	1.54	0.31	1.85	0.31	0	0	4	0	0	2	2.4	0.8	0.8	0	2	1	1	0	2.33	0.33	0.67	0.67	2	0	3	0	0	2	0	1	1	1.5	0.5	2	0	1
rpl16	number	3	1	0	0	4	0	0	0	4	1	9	6	3	0	3	0	2	1	2	1	1	0	3	3	3	0	3	0	3	1	5	1	5	2	3	1	0	1	0	2	1	2	1	1	0	6	2	0
	RSCU	1.5	0.5	0	0	6	0	0	0	0.86	0.21	1.93	1	2	0	2	0	1.71	0.86	1.71	0.86	0.86	0	1.33	1.33	1.33	0	1.71	0	1.71	0.57	1.54	0.31	1.54	0.62	1.5	0.5	0	3	0	1.33	0.67	1.33	0.67	2	0	1.5	0.5	0
rpl20	number	3	1	3	2	5	0	0	1	4	1	7	4	2	0	1	0	1	2	3	0	2	0	0	0	0	0	2	3	1	0	5	0	2	3	3	2	1	0	0	2	1	4	1	6	0	7	3	1
	RSCU	1.5	0.5	1.64	1.09	2.73	0	0	0.55	1	0.25	1.75	1	2.67	0	1.33	0	0.75	1.5	2.25	0	1.5	0	0	0	0	0	1.33	2	0.67	0	2	0	0.8	1.2	1.2	0.8	3	0	0	1.33	0.67	1.6	0.4	2	0	1.4	0.6	1
rpl22	number	1	2	4	2	1	1	0	1	6	0	5	5	3	1	3	1	6	0	2	1	2	0	1	4	0	1	1	0	2	0	4	1	4	1	5	0	0	1	0	3	0	0	1	5	2	10	2	3
	RSCU	0.67	1.33	2.67	1.33	0.67	0.67	0	0.67	1.64	0	1.36	1	1.5	0.5	1.5	0.5	3.27	0	1.09	0.55	1.09	0	0.67	2.67	0	0.67	1.33	0	2.67	0	1.6	0.4	1.6	0.4	2	0	0	3	0	2	0	0	2	1.43	0.57	1.67	0.33	2
rpoA	number	10	3	6	9	7	2	7	4	16	7	11	6	5	1	7	2	5	7	4	0	7	0	6	5	2	3	5	4	8	3	5	2	6	1	10	2	0	1	0	9	0	8	4	16	6	11	7	8
	RSCU	1.54	0.46	1.03	1.54	1.2	0.34	1.2	0.69	1.41	0.62	0.97	1	1.33	0.27	1.87	0.53	1.3	1.83	1.04	0	1.83	0	1.5	1.25	0.5	0.75	1	0.8	1.6	0.6	1.43	0.57	1.71	0.29	1.67	0.33	0	3	0	2	0	1.33	0.67	1.45	0.55	1.22	0.78	1
rpoB	number	32	8	34	25	11	8	18	8	51	14	29	23	24	4	22	8	28	15	15	6	12	6	20	7	12	7	21	5	13	5	25	6	14	8	30	7	0	0	1	21	6	42	14	36	12	36	16	39
	RSCU	1.6	0.4	1.96	1.44	0.63	0.46	1.04	0.46	1.63	0.45	0.93	1	1.66	0.28	1.52	0.55	2.05	1.1	1.1	0.44	0.88	0.44	1.74	0.61	1.04	0.61	1.91	0.45	1.18	0.45	1.89	0.45	1.06	0.6	1.62	0.38	0	0	3	1.56	0.44	1.5	0.5	1.5	0.5	1.38	0.62	1.77
rpoC1	number	22	4	20	15	16	6	8	2	24	18	17	12	15	4	15	9	13	5	7	2	8	1	8	9	11	6	11	4	7	3	13	5	9	4	25	8	0	0	1	12	4	20	6	23	6	31	8	22
	RSCU	1.69	0.31	1.79	1.34	1.43	0.54	0.72	0.18	1.22	0.92	0.86	1	1.4	0.37	1.4	0.84	2.17	0.83	1.17	0.33	1.33	0.17	0.94	1.06	1.29	0.71	1.76	0.64	1.12	0.48	1.68	0.65	1.16	0.52	1.52	0.48	0	0	3	1.5	0.5	1.54	0.46	1.59	0.41	1.59	0.41	1.52
rpoC2	number	36	18	41	39	19	6	12	7	73	21	45	18	29	16	24	18	36	14	20	12	21	7	18	14	20	3	28	10	29	8	22	12	16	7	41	10	1	0	0	36	12	46	9	58	10	56	20	46
	RSCU	1.33	0.67	1.98	1.89	0.92	0.29	0.58	0.34	1.58	0.45	0.97	1	1.33	0.74	1.1	0.83	1.96	0.76	1.09	0.65	1.15	0.38	1.31	1.02	1.45	0.22	1.49	0.53	1.55	0.43	1.54	0.84	1.12	0.49	1.61	0.39	3	0	0	1.5	0.5	1.67	0.33	1.71	0.29	1.47	0.53	1.59
rps2	number	3	2	8	7	3	5	0	1	11	6	5	8	5	1	3	0	4	2	2	2	2	1	2	1	2	1	7	1	4	3	6	3	12	1	6	1	0	0	1	6	0	3	1	6	5	11	5	10
	RSCU	1.2	0.8	2	1.75	0.75	1.25	0	0.25	1.5	0.82	0.68	1	2.22	0.44	1.33	0	1.85	0.92	0.92	0.92	0.92	0.46	1.33	0.67	1.33	0.67	1.87	0.27	1.07	0.8	1.09	0.55	2.18	0.18	1.71	0.29	0	0	3	2	0	1.5	0.5	1.09	0.91	1.38	0.63	1.54
rps3	number	6	3	6	1	2	2	3	0	15	9	8	4	2	2	4	2	2	3	1	1	0	0	4	0	3	0	2	1	6	1	4	0	6	0	5	0	1	0	0	5	1	12	2	10	3	11	4	4
	RSCU	1.33	0.67	2.57	0.43	0.86	0.86	1.29	0	1.41	0.84	0.75	1	0.8	0.8	1.6	0.8	1.71	2.57	0.86	0.86	0	0	2.29	0	1.71	0	0.8	0.4	2.4	0.4	1.6	0	2.4	0	2	0	3	0	0	1.67	0.33	1.71	0.29	1.54	0.46	1.47	0.53	1.6
rps4	number	2	2	9	6	4	0	4	3	8	3	6	3	3	1	2	3	1	4	2	4	4	0	4	1	3	1	4	1	2	1	4	3	0	0	8	1	0	0	1	5	1	8	3	5	3	14	2	6
	RSCU	1	1	2.08	1.38	0.92	0	0.92	0.69	1.41	0.53	1.06	1	1.33	0.44	0.89	1.33	0.4	1.6	0.8	1.6	1.6	0	1.78	0.44	1.33	0.44	2	0.5	1	0.5	2.29	1.71	0	0	1.78	0.22	0	0	3	1.67	0.33	1.45	0.55	1.25	0.75	1.75	0.25	1.71
rps7	number	2	1	6	2	1	0	1	1	6	1	4	4	4	0	4	1	1	4	2	1	2	0	1	1	2	1	5	0	3	0	4	4	9	1	3	0	1	0	0	3	1	6	0	4	2	12	3	4
	RSCU	1.33	0.67	3.27	1.09	0.55	0	0.55	0.55	1.64	0.27	1.09	1	1.78	0	1.78	0.44	0.6	2.4	1.2	0.6	1.2	0	0.8	0.8	1.6	0.8	2.5	0	1.5	0	0.89	0.89	2	0.22	2	0	3	0	0	1.5	0.5	2	0	1.33	0.67	1.6	0.4	2
rps8	number	1	1	2	3	1	1	3	0	10	3	8	4	4	0	1	0	2	3	1	0	3	0	2	0	0	0	5	2	1	1	4	0	1	0	4	0	1	0	0	2	0	1	1	3	4	8	1	3
	RSCU	1	1	1.2	1.8	0.6	0.6	1.8	0	1.43	0.43	1.14	1	3.2	0	0.8	0	1.33	2	0.67	0	2	0	4	0	0	0	2.22	0.89	0.44	0.44	3.2	0	0.8	0	2	0	3	0	0	2	0	1	1	0.86	1.14	1.78	0.22	1.2
rps11	number	0	3	2	0	0	1	1	0	6	0	4	4	6	0	5	2	2	1	2	1	3	0	4	2	3	0	4	0	4	0	3	6	4	1	1	0	1	0	0	2	0	3	1	5	1	6	3	3
	RSCU	0	2	3	0	0	1.5	1.5	0	1.8	0	1.2	1	1.85	0	1.54	0.62	1.33	0.67	1.33	0.67	2	0	1.78	0.89	1.33	0	2	0	2	0	0.86	1.71	1.14	0.29	2	0	3	0	0	2	0	1.5	0.5	1.67	0.33	1.33	0.67	1.5
rps14	number	2	0	2	7	2	0	0	0	3	0	3	1	2	0	1	0	0	4	1	1	3	1	2	0	2	2	1	0	1	0	1	0	4	0	2	0	1	0	0	4	1	1	3	1	1	7	2	0
	RSCU	2	0	1.09	3.82	1.09	0	0	0	1.5	0	1.5	1	2.67	0	1.33	0	0	2.4	0.6	0.6	1.8	0.6	1.33	0	1.33	1.33	2	0	2	0	0.8	0	3.2	0	2	0	3	0	0	1.6	0.4	0.5	1.5	1	1	1.56	0.44	0
rps18	number	6	0	5	3	1	0	0	0	7	1	2	2	0	0	0	1	3	2	1	1	3	0	4	1	1	0	2	3	0	0	2	1	0	0	1	0	0	1	0	0	0	5	1	3	2	7	2	3
	RSCU	2	0	3.33	2	0.67	0	0	0	2.1	0.3	0.6	1	0	0	0	4	1.8	1.2	0.6	0.6	1.8	0	2.67	0.67	0.67	0	1.6	2.4	0	0	2.67	1.33	0	0	2	0	0	3	0	0	0	1.67	0.33	1.2	0.8	1.56	0.44	2
ycf1	number	85	33	51	32	29	11	25	8	71	25	62	43	22	6	25	9	36	21	30	18	23	7	13	12	21	5	24	18	32	13	14	3	15	3	53	19	1	0	0	31	10	57	6	117	32	140	38	67
	RSCU	1.44	0.56	1.96	1.23	1.12	0.42	0.96	0.31	1.35	0.47	1.18	1	1.42	0.39	1.61	0.58	1.6	0.93	1.33	0.8	1.02	0.31	1.02	0.94	1.65	0.39	1.1	0.83	1.47	0.6	1.6	0.34	1.71	0.34	1.47	0.53	3	0	0	1.51	0.49	1.81	0.19	1.57	0.43	1.57	0.43	1.63
ycf2	number	72	85	39	61	62	23	30	22	76	51	51	48	28	12	21	15	60	47	58	27	33	11	26	21	29	17	32	17	30	18	24	6	15	6	59	15	0	1	0	45	16	59	34	100	32	90	55	116
	RSCU	0.92	1.08	0.99	1.54	1.57	0.58	0.76	0.56	1.28	0.86	0.86	1	1.47	0.63	1.11	0.79	1.53	1.19	1.47	0.69	0.84	0.28	1.12	0.9	1.25	0.73	1.32	0.7	1.24	0.74	1.88	0.47	1.18	0.47	1.59	0.41	0	3	0	1.48	0.52	1.27	0.73	1.52	0.48	1.24	0.76	1.67
ycf3	number	3	3	4	2	2	1	1	1	8	2	7	3	0	0	0	1	3	2	1	2	1	1	1	1	4	1	2	2	3	2	9	3	3	3	12	1	1	0	0	3	1	4	3	9	3	2	4	6
	RSCU	1	1	2.18	1.09	1.09	0.55	0.55	0.55	1.41	0.35	1.24	1	0	0	0	4	1.8	1.2	0.6	1.2	0.6	0.6	0.57	0.57	2.29	0.57	0.89	0.89	1.33	0.89	2	0.67	0.67	0.67	1.85	0.15	3	0	0	1.5	0.5	1.14	0.86	1.5	0.5	0.67	1.33	2
ycf4	number	9	8	2	5	6	0	2	1	8	8	6	6	2	0	3	2	4	0	5	0	4	1	3	1	3	1	4	0	2	0	2	2	1	1	6	0	0	0	1	1	0	6	1	5	2	3	0	3
	RSCU	1.06	0.94	0.75	1.88	2.25	0	0.75	0.38	1.09	1.09	0.82	1	1.14	0	1.71	1.14	1.71	0	2.14	0	1.71	0.43	1.5	0.5	1.5	0.5	2.67	0	1.33	0	1.33	1.33	0.67	0.67	2	0	0	0	3	2	0	1.71	0.29	1.43	0.57	2	0	1.5
[truncated: 16 more columns]

## Sheet: P. sibiricum
Table 5 RSCU analysis of CDS in P. sibiricum.
		Phe		Leu						Ile			Met	Val				Ser						Pro				Thr				Ala				Tyr		TER		TER	His		Gln		Asn		Lys		Asp
		UUU	UUC	UUA	UUG	CUU	CUC	CUA	CUG	AUU	AUC	AUA	AUG	GUU	GUC	GUA	GUG	UCU	UCC	UCA	UCG	AGU	AGC	CCU	CCC	CCA	CCG	ACU	ACC	ACA	ACG	GCU	GCC	GCA	GCG	UAU	UAC	UAA	UAG	UGA	CAU	CAC	CAA	CAG	AAU	AAC	AAA	AAG	GAU
P. sibiricum	number	760	436	688	458	444	146	293	121	879	356	578	494	434	128	431	155	451	265	324	152	334	79	320	185	249	101	430	186	315	111	527	178	345	112	622	159	22	15	14	414	127	574	181	762	234	779	251	679
	RSCU	1.27	0.73	1.92	1.28	1.24	0.41	0.82	0.34	1.45	0.59	0.96	1	1.51	0.45	1.5	0.54	1.69	0.99	1.21	0.57	1.25	0.3	1.5	0.87	1.16	0.47	1.65	0.71	1.21	0.43	1.81	0.61	1.19	0.39	1.59	0.41	1.29	0.88	0.82	1.53	0.47	1.52	0.48	1.53	0.47	1.51	0.49	1.58
accD	number	19	9	11	10	5	0	5	3	21	8	6	17	9	3	8	1	15	2	9	1	29	4	5	6	1	2	10	3	7	1	9	2	3	2	21	5	0	1	0	8	3	12	3	32	7	19	8	23
	RSCU	1.36	0.64	1.94	1.76	0.88	0	0.88	0.53	1.8	0.69	0.51	1	1.71	0.57	1.52	0.19	1.5	0.2	0.9	0.1	2.9	0.4	1.43	1.71	0.29	0.57	1.9	0.57	1.33	0.19	2.25	0.5	0.75	0.5	1.62	0.38	0	3	0	1.45	0.55	1.6	0.4	1.64	0.36	1.41	0.59	1.48
atpA	number	7	6	15	10	13	5	5	2	33	5	10	11	8	0	18	7	12	10	4	3	5	1	11	2	3	0	11	5	9	3	28	7	11	5	14	3	1	0	0	3	0	24	12	14	0	20	4	13
	RSCU	1.08	0.92	1.8	1.2	1.56	0.6	0.6	0.24	2.06	0.31	0.63	1	0.97	0	2.18	0.85	2.06	1.71	0.69	0.51	0.86	0.17	2.75	0.5	0.75	0	1.57	0.71	1.29	0.43	2.2	0.55	0.86	0.39	1.65	0.35	3	0	0	2	0	1.33	0.67	2	0	1.67	0.33	1.37
atpB	number	11	6	18	7	9	3	7	4	15	12	3	14	15	4	15	11	6	8	7	1	4	0	12	6	2	6	15	8	9	5	19	5	11	6	10	2	0	0	1	4	0	16	4	13	6	19	3	16
	RSCU	1.29	0.71	2.25	0.88	1.13	0.38	0.88	0.5	1.5	1.2	0.3	1	1.33	0.36	1.33	0.98	1.38	1.85	1.62	0.23	0.92	0	1.85	0.92	0.31	0.92	1.62	0.86	0.97	0.54	1.85	0.49	1.07	0.59	1.67	0.33	0	0	3	2	0	1.6	0.4	1.37	0.63	1.73	0.27	1.33
atpE	number	0	1	5	2	3	2	1	2	9	2	4	3	1	0	3	3	0	1	2	0	4	0	2	0	1	1	4	1	2	1	11	1	1	4	0	0	1	0	0	0	1	5	3	8	3	1	1	4
	RSCU	0	2	2	0.8	1.2	0.8	0.4	0.8	1.8	0.4	0.8	1	0.57	0	1.71	1.71	0	0.86	1.71	0	3.43	0	2	0	1	1	2	0.5	1	0.5	2.59	0.24	0.24	0.94	0	0	3	0	0	0	2	1.25	0.75	1.45	0.55	1	1	1.33
atpF	number	4	4	11	4	2	2	2	1	8	2	3	4	2	1	4	2	5	2	0	1	6	1	0	0	2	0	4	4	1	0	3	6	3	0	1	2	0	1	0	2	1	7	4	14	2	5	1	6
	RSCU	1	1	3	1.09	0.55	0.55	0.55	0.27	1.85	0.46	0.69	1	0.89	0.44	1.78	0.89	2	0.8	0	0.4	2.4	0.4	0	0	4	0	1.78	1.78	0.44	0	1	2	1	0	0.67	1.33	0	3	0	1.33	0.67	1.27	0.73	1.75	0.25	1.67	0.33	2
atpI	number	9	6	17	2	10	2	3	0	12	5	10	4	10	4	8	0	4	2	4	1	1	2	7	2	5	1	6	4	4	1	6	5	2	2	7	2	0	0	1	5	0	7	3	7	1	8	0	4
	RSCU	1.2	0.8	3	0.35	1.76	0.35	0.53	0	1.33	0.56	1.11	1	1.82	0.73	1.45	0	1.71	0.86	1.71	0.43	0.43	0.86	1.87	0.53	1.33	0.27	1.6	1.07	1.07	0.27	1.6	1.33	0.53	0.53	1.56	0.44	0	0	3	2	0	1.4	0.6	1.75	0.25	2	0	1.33
ccsA	number	20	5	22	6	6	1	6	0	19	6	14	8	4	3	5	2	10	2	8	9	9	2	0	2	4	0	9	6	6	2	4	3	5	2	9	3	0	0	1	9	3	7	2	10	3	11	3	4
	RSCU	1.6	0.4	3.22	0.88	0.88	0.15	0.88	0	1.46	0.46	1.08	1	1.14	0.86	1.43	0.57	1.5	0.3	1.2	1.35	1.35	0.3	0	1.33	2.67	0	1.57	1.04	1.04	0.35	1.14	0.86	1.43	0.57	1.5	0.5	0	0	3	1.5	0.5	1.56	0.44	1.54	0.46	1.57	0.43	1.33
cemA	number	10	6	6	8	7	4	4	1	15	3	12	4	5	4	3	1	5	3	2	5	1	1	2	1	3	0	4	1	5	1	3	0	2	0	6	2	0	0	1	7	3	7	1	13	2	10	3	5
	RSCU	1.25	0.75	1.2	1.6	1.4	0.8	0.8	0.2	1.5	0.3	1.2	1	1.54	1.23	0.92	0.31	1.76	1.06	0.71	1.76	0.35	0.35	1.33	0.67	2	0	1.45	0.36	1.82	0.36	2.4	0	1.6	0	1.5	0.5	0	0	3	1.4	0.6	1.75	0.25	1.73	0.27	1.54	0.46	1.43
clpP	number	7	3	4	1	6	3	2	3	7	2	5	8	10	3	6	2	3	1	3	1	4	0	5	3	2	0	3	2	3	1	4	3	5	2	6	1	1	0	0	2	2	7	0	3	3	3	1	10
	RSCU	1.4	0.6	1.26	0.32	1.89	0.95	0.63	0.95	1.5	0.43	1.07	1	1.9	0.57	1.14	0.38	1.5	0.5	1.5	0.5	2	0	2	1.2	0.8	0	1.33	0.89	1.33	0.44	1.14	0.86	1.43	0.57	1.71	0.29	3	0	0	1	1	2	0	1	1	1.5	0.5	1.67
matK	number	33	15	23	13	16	2	10	1	23	6	13	6	12	2	11	2	18	1	13	8	7	0	6	3	3	3	8	5	4	1	6	0	3	1	26	5	0	0	1	27	3	16	5	22	4	23	6	12
	RSCU	1.38	0.63	2.12	1.2	1.48	0.18	0.92	0.09	1.64	0.43	0.93	1	1.78	0.3	1.63	0.3	2.3	0.13	1.66	1.02	0.89	0	1.6	0.8	0.8	0.8	1.78	1.11	0.89	0.22	2.4	0	1.2	0.4	1.68	0.32	0	0	3	1.8	0.2	1.52	0.48	1.69	0.31	1.59	0.41	1.6
ndhA	number	16	5	26	5	13	2	14	3	19	7	15	5	11	3	6	2	14	6	8	1	6	1	8	2	3	3	3	1	7	3	10	3	8	2	12	4	1	0	0	0	0	8	3	8	2	8	0	7
	RSCU	1.52	0.48	2.48	0.48	1.24	0.19	1.33	0.29	1.39	0.51	1.1	1	2	0.55	1.09	0.36	2.33	1	1.33	0.17	1	0.17	2	0.5	0.75	0.75	0.86	0.29	2	0.86	1.74	0.52	1.39	0.35	1.5	0.5	3	0	0	0	0	1.45	0.55	1.6	0.4	2	0	1.56
ndhB	number	17	19	14	6	16	9	18	4	25	15	15	17	7	1	12	3	14	10	15	3	4	7	10	1	8	0	16	5	6	7	14	4	8	2	16	5	0	1	0	7	1	9	3	11	10	9	3	12
	RSCU	0.94	1.06	1.25	0.54	1.43	0.81	1.61	0.36	1.36	0.82	0.82	1	1.22	0.17	2.09	0.52	1.58	1.13	1.7	0.34	0.45	0.79	2.11	0.21	1.68	0	1.88	0.59	0.71	0.82	2	0.57	1.14	0.29	1.52	0.48	0	3	0	1.75	0.25	1.5	0.5	1.05	0.95	1.5	0.5	1.71
ndhC	number	8	4	2	3	3	1	3	1	6	3	4	4	7	1	5	1	2	2	3	0	3	0	1	1	2	1	0	0	0	1	5	0	5	0	5	1	0	1	0	0	1	1	0	0	0	1	1	3
	RSCU	1.33	0.67	0.92	1.38	1.38	0.46	1.38	0.46	1.38	0.69	0.92	1	2	0.29	1.43	0.29	1.2	1.2	1.8	0	1.8	0	0.8	0.8	1.6	0.8	0	0	0	4	2	0	2	0	1.67	0.33	0	3	0	0	2	2	0	0	0	1	1	1.5
ndhD	number	26	13	30	13	16	6	11	3	19	10	28	21	12	2	10	3	15	5	6	5	8	0	8	4	8	4	8	7	8	2	8	6	9	1	18	6	0	1	0	8	4	7	2	10	2	9	5	10
	RSCU	1.33	0.67	2.28	0.99	1.22	0.46	0.84	0.23	1	0.53	1.47	1	1.78	0.3	1.48	0.44	2.31	0.77	0.92	0.77	1.23	0	1.33	0.67	1.33	0.67	1.28	1.12	1.28	0.32	1.33	1	1.5	0.17	1.5	0.5	0	3	0	1.33	0.67	1.56	0.44	1.67	0.33	1.29	0.71	1.43
ndhE	number	6	1	2	4	4	1	2	0	5	5	5	4	4	1	1	0	2	0	3	3	2	1	0	0	0	0	1	0	2	0	3	1	2	2	2	1	0	1	0	1	0	2	0	8	2	2	0	1
	RSCU	1.71	0.29	0.92	1.85	1.85	0.46	0.92	0	1	1	1	1	2.67	0.67	0.67	0	1.09	0	1.64	1.64	1.09	0.55	0	0	0	0	1.33	0	2.67	0	1.5	0.5	1	1	1.33	0.67	0	3	0	2	0	2	0	1.6	0.4	2	0	1
ndhF	number	51	17	36	20	22	3	8	4	33	6	31	24	18	7	13	3	18	12	14	6	17	1	6	6	8	6	20	7	13	1	23	4	13	3	32	6	1	0	0	13	4	13	2	33	4	17	4	21
	RSCU	1.5	0.5	2.32	1.29	1.42	0.19	0.52	0.26	1.41	0.26	1.33	1	1.76	0.68	1.27	0.29	1.59	1.06	1.24	0.53	1.5	0.09	0.92	0.92	1.23	0.92	1.95	0.68	1.27	0.1	2.14	0.37	1.21	0.28	1.68	0.32	3	0	0	1.53	0.47	1.73	0.27	1.78	0.22	1.62	0.38	1.62
ndhG	number	9	2	8	3	8	2	3	2	14	2	10	4	8	2	6	0	3	3	8	2	2	0	1	0	2	1	6	1	2	1	3	3	2	0	8	0	1	0	0	1	1	3	3	4	3	0	0	6
	RSCU	1.64	0.36	1.85	0.69	1.85	0.46	0.69	0.46	1.62	0.23	1.15	1	2	0.5	1.5	0	1	1	2.67	0.67	0.67	0	1	0	2	1	2.4	0.4	0.8	0.4	1.5	1.5	1	0	2	0	3	0	0	1	1	1	1	1.14	0.86	0	0	1.71
ndhH	number	8	8	12	11	8	2	4	2	19	6	12	16	11	4	7	1	4	1	4	1	7	0	7	7	4	2	6	0	7	2	10	4	6	1	16	2	0	0	1	4	2	10	2	12	0	17	1	19
	RSCU	1	1	1.85	1.69	1.23	0.31	0.62	0.31	1.54	0.49	0.97	1	1.91	0.7	1.22	0.17	1.41	0.35	1.41	0.35	2.47	0	1.4	1.4	0.8	0.4	1.6	0	1.87	0.53	1.9	0.76	1.14	0.19	1.78	0.22	0	0	3	1.33	0.67	1.67	0.33	2	0	1.89	0.11	1.9
ndhI	number	6	4	4	3	2	0	1	0	9	3	7	4	5	2	4	1	1	1	2	3	2	0	3	3	3	0	5	2	6	1	2	0	2	0	8	3	1	0	0	1	2	8	0	7	3	7	2	9
	RSCU	1.2	0.8	2.4	1.8	1.2	0	0.6	0	1.42	0.47	1.11	1	1.67	0.67	1.33	0.33	0.67	0.67	1.33	2	1.33	0	1.33	1.33	1.33	0	1.43	0.57	1.71	0.29	2	0	2	0	1.45	0.55	3	0	0	0.67	1.33	2	0	1.4	0.6	1.56	0.44	1.8
ndhJ	number	3	3	4	4	2	0	2	0	6	3	5	4	2	2	4	1	5	2	1	0	4	0	1	2	4	2	1	2	0	1	3	3	1	0	10	1	0	0	1	5	0	3	2	4	0	5	2	9
	RSCU	1	1	2	2	1	0	1	0	1.29	0.64	1.07	1	0.89	0.89	1.78	0.44	2.5	1	0.5	0	2	0	0.44	0.89	1.78	0.89	1	2	0	1	1.71	1.71	0.57	0	1.82	0.18	0	0	3	2	0	1.2	0.8	2	0	1.43	0.57	1.64
ndhK	number	8	5	11	3	7	3	0	0	8	1	5	7	5	4	4	2	6	3	10	3	7	0	7	0	5	2	10	1	8	1	6	1	4	0	10	1	1	0	0	1	2	7	2	9	0	11	5	10
	RSCU	1.23	0.77	2.75	0.75	1.75	0.75	0	0	1.71	0.21	1.07	1	1.33	1.07	1.07	0.53	1.24	0.62	2.07	0.62	1.45	0	2	0	1.43	0.57	2	0.2	1.6	0.2	2.18	0.36	1.45	0	1.82	0.18	3	0	0	0.67	1.33	1.56	0.44	2	0	1.38	0.63	1.43
petA	number	9	5	7	5	11	0	0	2	14	6	10	4	13	2	12	4	6	5	2	2	3	3	8	9	6	1	4	0	4	1	8	4	5	3	11	1	0	1	0	1	2	12	5	17	1	13	8	11
	RSCU	1.29	0.71	1.68	1.2	2.64	0	0	0.48	1.4	0.6	1	1	1.68	0.26	1.55	0.52	1.71	1.43	0.57	0.57	0.86	0.86	1.33	1.5	1	0.17	1.78	0	1.78	0.44	1.6	0.8	1	0.6	1.83	0.17	0	3	0	0.67	1.33	1.41	0.59	1.89	0.11	1.24	0.76	1.69
petB	number	11	3	9	4	4	1	2	2	6	3	5	10	7	1	12	4	3	2	3	1	6	0	7	1	3	0	10	3	3	2	6	2	4	1	8	2	0	1	0	2	3	6	0	0	2	5	1	3
	RSCU	1.57	0.43	2.45	1.09	1.09	0.27	0.55	0.55	1.29	0.64	1.07	1	1.17	0.17	2	0.67	1.2	0.8	1.2	0.4	2.4	0	2.55	0.36	1.09	0	2.22	0.67	0.67	0.44	1.85	0.62	1.23	0.31	1.6	0.4	0	3	0	0.8	1.2	2	0	0	2	1.67	0.33	1.5
petD	number	8	2	11	7	4	1	2	0	7	2	3	4	5	1	9	2	1	0	3	0	0	0	6	4	7	0	3	1	6	0	4	0	7	1	3	2	0	1	0	1	1	3	0	7	1	6	2	5
	RSCU	1.6	0.4	2.64	1.68	0.96	0.24	0.48	0	1.75	0.5	0.75	1	1.18	0.24	2.12	0.47	1.5	0	4.5	0	0	0	1.41	0.94	1.65	0	1.2	0.4	2.4	0	1.33	0	2.33	0.33	1.2	0.8	0	3	0	1	1	2	0	1.75	0.25	1.5	0.5	1.67
psaA	number	31	20	27	19	15	7	12	3	28	15	16	15	9	6	22	3	13	8	8	4	17	5	16	6	9	1	15	10	13	4	26	14	25	3	12	8	1	0	0	30	12	21	7	9	9	16	2	29
	RSCU	1.22	0.78	1.95	1.37	1.08	0.51	0.87	0.22	1.42	0.76	0.81	1	0.9	0.6	2.2	0.3	1.42	0.87	0.87	0.44	1.85	0.55	2	0.75	1.13	0.13	1.43	0.95	1.24	0.38	1.53	0.82	1.47	0.18	1.2	0.8	3	0	0	1.43	0.57	1.5	0.5	1	1	1.78	0.22	1.76
psaB	number	34	17	40	15	17	5	8	3	24	15	12	12	10	4	11	3	10	15	8	3	6	8	10	5	6	9	22	6	11	4	30	12	18	6	24	2	1	0	0	33	6	21	8	25	7	12	3	17
	RSCU	1.33	0.67	2.73	1.02	1.16	0.34	0.55	0.2	1.41	0.88	0.71	1	1.43	0.57	1.57	0.43	1.2	1.8	0.96	0.36	0.72	0.96	1.33	0.67	0.8	1.2	2.05	0.56	1.02	0.37	1.82	0.73	1.09	0.36	1.85	0.15	3	0	0	1.69	0.31	1.45	0.55	1.56	0.44	1.6	0.4	1.26
psbA	number	7	19	9	7	6	0	7	2	15	11	5	12	11	0	12	0	13	3	1	0	8	2	11	0	3	1	10	5	1	0	25	2	8	0	6	6	1	0	0	6	4	4	2	9	13	0	0	6
	RSCU	0.54	1.46	1.74	1.35	1.16	0	1.35	0.39	1.45	1.06	0.48	1	1.91	0	2.09	0	2.89	0.67	0.22	0	1.78	0.44	2.93	0	0.8	0.27	2.5	1.25	0.25	0	2.86	0.23	0.91	0	1	1	3	0	0	1.2	0.8	1.33	0.67	0.82	1.18	0	0	1.71
psbB	number	27	13	13	12	6	3	8	2	13	4	8	10	17	5	13	6	10	2	6	3	12	1	8	9	6	4	14	3	4	3	19	4	12	7	13	4	0	0	1	12	2	9	3	8	0	11	2	19
	RSCU	1.35	0.65	1.77	1.64	0.82	0.41	1.09	0.27	1.56	0.48	0.96	1	1.66	0.49	1.27	0.59	1.76	0.35	1.06	0.53	2.12	0.18	1.19	1.33	0.89	0.59	2.33	0.5	0.67	0.5	1.81	0.38	1.14	0.67	1.53	0.47	0	0	3	1.71	0.29	1.5	0.5	2	0	1.69	0.31	1.52
psbC	number	21	11	19	10	14	3	11	3	13	5	5	8	8	4	15	5	12	7	1	0	6	2	10	8	5	2	11	11	1	1	22	8	10	2	12	4	0	0	1	8	5	8	0	10	3	12	1	9
	RSCU	1.31	0.69	1.9	1	1.4	0.3	1.1	0.3	1.7	0.65	0.65	1	1	0.5	1.88	0.63	2.57	1.5	0.21	0	1.29	0.43	1.6	1.28	0.8	0.32	1.83	1.83	0.17	0.17	2.1	0.76	0.95	0.19	1.5	0.5	0	0	3	1.23	0.77	2	0	1.54	0.46	1.85	0.15	1.29
psbD	number	21	18	15	8	4	4	5	5	6	4	4	9	11	2	9	0	6	5	2	0	4	0	7	2	5	0	10	5	4	1	21	5	9	3	7	1	1	0	0	8	0	9	2	9	7	4	0	7
	RSCU	1.08	0.92	2.2	1.17	0.59	0.59	0.73	0.73	1.29	0.86	0.86	1	2	0.36	1.64	0	2.12	1.76	0.71	0	1.41	0	2	0.57	1.43	0	2	1	0.8	0.2	2.21	0.53	0.95	0.32	1.75	0.25	3	0	0	2	0	1.64	0.36	1.13	0.88	2	0	1.27
rbcL	number	13	9	10	8	8	0	9	3	14	7	2	13	13	0	13	5	4	6	4	0	5	1	11	5	4	1	19	4	6	0	23	7	13	5	10	7	0	1	0	11	4	9	3	8	7	23	3	21
	RSCU	1.18	0.82	1.58	1.26	1.26	0	1.42	0.47	1.83	0.91	0.26	1	1.68	0	1.68	0.65	1.2	1.8	1.2	0	1.5	0.3	2.1	0.95	0.76	0.19	2.62	0.55	0.83	0	1.92	0.58	1.08	0.42	1.18	0.82	0	3	0	1.47	0.53	1.5	0.5	1.07	0.93	1.77	0.23	1.62
rpl14	number	2	0	2	4	1	1	1	0	8	2	4	4	5	1	6	1	0	0	2	0	0	1	3	1	1	0	2	1	1	0	7	1	2	2	2	0	1	0	0	2	0	2	2	6	2	5	0	3
	RSCU	2	0	1.33	2.67	0.67	0.67	0.67	0	1.71	0.43	0.86	1	1.54	0.31	1.85	0.31	0	0	4	0	0	2	2.4	0.8	0.8	0	2	1	1	0	2.33	0.33	0.67	0.67	2	0	3	0	0	2	0	1	1	1.5	0.5	2	0	1
rpl16	number	3	1	0	0	4	0	0	0	3	2	7	7	3	0	4	0	2	1	3	1	1	0	3	3	3	0	3	0	3	1	5	1	5	2	3	1	0	1	0	2	1	2	1	1	0	6	2	0
	RSCU	1.5	0.5	0	0	6	0	0	0	0.75	0.5	1.75	1	1.71	0	2.29	0	1.5	0.75	2.25	0.75	0.75	0	1.33	1.33	1.33	0	1.71	0	1.71	0.57	1.54	0.31	1.54	0.62	1.5	0.5	0	3	0	1.33	0.67	1.33	0.67	2	0	1.5	0.5	0
rpl20	number	3	1	3	2	5	0	0	1	4	1	7	4	2	0	1	0	1	2	3	0	2	0	0	0	0	0	2	3	1	0	5	0	2	3	3	2	1	0	0	2	1	4	1	6	0	7	3	1
	RSCU	1.5	0.5	1.64	1.09	2.73	0	0	0.55	1	0.25	1.75	1	2.67	0	1.33	0	0.75	1.5	2.25	0	1.5	0	0	0	0	0	1.33	2	0.67	0	2	0	0.8	1.2	1.2	0.8	3	0	0	1.33	0.67	1.6	0.4	2	0	1.4	0.6	1
rpl22	number	1	2	4	2	1	1	0	1	6	0	5	5	3	1	3	1	6	0	2	1	2	0	1	4	0	1	1	0	2	0	4	1	4	1	5	0	0	1	0	3	0	0	1	5	2	10	2	3
	RSCU	0.67	1.33	2.67	1.33	0.67	0.67	0	0.67	1.64	0	1.36	1	1.5	0.5	1.5	0.5	3.27	0	1.09	0.55	1.09	0	0.67	2.67	0	0.67	1.33	0	2.67	0	1.6	0.4	1.6	0.4	2	0	0	3	0	2	0	0	2	1.43	0.57	1.67	0.33	2
rpoA	number	10	3	6	9	7	2	7	4	16	7	11	6	5	1	7	2	5	7	4	0	7	0	6	5	2	3	5	4	8	3	5	2	6	1	10	2	0	1	0	9	0	8	4	16	6	11	7	8
	RSCU	1.54	0.46	1.03	1.54	1.2	0.34	1.2	0.69	1.41	0.62	0.97	1	1.33	0.27	1.87	0.53	1.3	1.83	1.04	0	1.83	0	1.5	1.25	0.5	0.75	1	0.8	1.6	0.6	1.43	0.57	1.71	0.29	1.67	0.33	0	3	0	2	0	1.33	0.67	1.45	0.55	1.22	0.78	1
rpoB	number	32	8	34	25	11	8	18	8	51	14	29	23	24	4	22	8	28	15	15	6	12	6	20	7	12	7	21	5	13	5	25	6	14	8	30	7	0	0	1	21	6	42	14	36	12	36	16	39
	RSCU	1.6	0.4	1.96	1.44	0.63	0.46	1.04	0.46	1.63	0.45	0.93	1	1.66	0.28	1.52	0.55	2.05	1.1	1.1	0.44	0.88	0.44	1.74	0.61	1.04	0.61	1.91	0.45	1.18	0.45	1.89	0.45	1.06	0.6	1.62	0.38	0	0	3	1.56	0.44	1.5	0.5	1.5	0.5	1.38	0.62	1.77
rpoC1	number	22	4	20	15	16	6	9	2	24	18	17	12	15	4	14	10	13	5	6	3	8	1	8	9	11	5	11	4	7	3	13	5	9	4	25	8	0	0	1	12	4	20	7	23	6	30	8	22
	RSCU	1.69	0.31	1.76	1.32	1.41	0.53	0.79	0.18	1.22	0.92	0.86	1	1.4	0.37	1.3	0.93	2.17	0.83	1	0.5	1.33	0.17	0.97	1.09	1.33	0.61	1.76	0.64	1.12	0.48	1.68	0.65	1.16	0.52	1.52	0.48	0	0	3	1.5	0.5	1.48	0.52	1.59	0.41	1.58	0.42	1.52
rpoC2	number	36	18	42	39	19	6	12	6	73	21	45	18	29	16	24	18	36	14	19	13	21	7	18	14	20	3	28	10	30	7	21	12	16	8	41	10	1	0	0	36	12	47	9	59	9	56	20	46
	RSCU	1.33	0.67	2.03	1.89	0.92	0.29	0.58	0.29	1.58	0.45	0.97	1	1.33	0.74	1.1	0.83	1.96	0.76	1.04	0.71	1.15	0.38	1.31	1.02	1.45	0.22	1.49	0.53	1.6	0.37	1.47	0.84	1.12	0.56	1.61	0.39	3	0	0	1.5	0.5	1.68	0.32	1.74	0.26	1.47	0.53	1.59
rps2	number	3	2	8	7	3	5	1	1	11	6	5	8	5	1	3	0	4	2	2	2	2	1	2	1	2	1	6	1	4	4	6	3	12	1	6	1	0	0	1	6	0	3	1	6	4	11	5	10
	RSCU	1.2	0.8	1.92	1.68	0.72	1.2	0.24	0.24	1.5	0.82	0.68	1	2.22	0.44	1.33	0	1.85	0.92	0.92	0.92	0.92	0.46	1.33	0.67	1.33	0.67	1.6	0.27	1.07	1.07	1.09	0.55	2.18	0.18	1.71	0.29	0	0	3	2	0	1.5	0.5	1.2	0.8	1.38	0.63	1.43
rps3	number	6	3	6	1	2	2	3	0	15	9	8	4	2	2	4	2	2	3	1	1	0	0	3	0	4	0	2	1	6	1	4	0	6	0	5	0	1	0	0	5	1	12	2	10	3	11	4	4
	RSCU	1.33	0.67	2.57	0.43	0.86	0.86	1.29	0	1.41	0.84	0.75	1	0.8	0.8	1.6	0.8	1.71	2.57	0.86	0.86	0	0	1.71	0	2.29	0	0.8	0.4	2.4	0.4	1.6	0	2.4	0	2	0	3	0	0	1.67	0.33	1.71	0.29	1.54	0.46	1.47	0.53	1.6
rps4	number	2	2	9	6	4	0	4	3	8	3	6	3	3	1	2	3	1	4	2	4	4	0	4	1	3	1	4	1	2	1	4	3	0	0	8	1	0	0	1	5	1	8	3	5	3	14	2	6
	RSCU	1	1	2.08	1.38	0.92	0	0.92	0.69	1.41	0.53	1.06	1	1.33	0.44	0.89	1.33	0.4	1.6	0.8	1.6	1.6	0	1.78	0.44	1.33	0.44	2	0.5	1	0.5	2.29	1.71	0	0	1.78	0.22	0	0	3	1.67	0.33	1.45	0.55	1.25	0.75	1.75	0.25	1.71
rps7	number	2	1	6	2	1	0	1	1	6	1	4	4	4	0	4	1	1	4	2	1	2	0	1	1	2	1	5	0	3	0	4	4	9	1	3	0	1	0	0	3	1	6	0	4	2	12	3	4
	RSCU	1.33	0.67	3.27	1.09	0.55	0	0.55	0.55	1.64	0.27	1.09	1	1.78	0	1.78	0.44	0.6	2.4	1.2	0.6	1.2	0	0.8	0.8	1.6	0.8	2.5	0	1.5	0	0.89	0.89	2	0.22	2	0	3	0	0	1.5	0.5	2	0	1.33	0.67	1.6	0.4	2
rps8	number	1	1	2	3	1	1	3	0	10	3	8	4	4	0	1	0	2	3	1	0	3	0	2	0	0	0	5	2	1	1	4	0	1	0	4	0	1	0	0	2	0	1	1	3	4	8	1	3
	RSCU	1	1	1.2	1.8	0.6	0.6	1.8	0	1.43	0.43	1.14	1	3.2	0	0.8	0	1.33	2	0.67	0	2	0	4	0	0	0	2.22	0.89	0.44	0.44	3.2	0	0.8	0	2	0	3	0	0	2	0	1	1	0.86	1.14	1.78	0.22	1.2
rps11	number	0	3	2	0	0	1	1	0	6	0	4	4	6	0	5	2	2	1	2	1	3	0	4	2	3	0	4	0	4	0	3	6	4	1	1	0	1	0	0	2	0	3	1	5	1	7	2	3
	RSCU	0	2	3	0	0	1.5	1.5	0	1.8	0	1.2	1	1.85	0	1.54	0.62	1.33	0.67	1.33	0.67	2	0	1.78	0.89	1.33	0	2	0	2	0	0.86	1.71	1.14	0.29	2	0	3	0	0	2	0	1.5	0.5	1.67	0.33	1.56	0.44	1.5
rps14	number	2	0	2	7	2	0	0	0	3	0	3	1	2	0	1	0	0	4	1	1	3	1	2	0	2	2	1	0	1	0	1	0	4	0	2	0	1	0	0	4	1	1	3	1	1	7	2	0
	RSCU	2	0	1.09	3.82	1.09	0	0	0	1.5	0	1.5	1	2.67	0	1.33	0	0	2.4	0.6	0.6	1.8	0.6	1.33	0	1.33	1.33	2	0	2	0	0.8	0	3.2	0	2	0	3	0	0	1.6	0.4	0.5	1.5	1	1	1.56	0.44	0
rps18	number	6	0	5	3	1	0	0	0	7	1	2	2	0	0	0	1	3	2	1	1	3	0	4	1	1	0	2	3	0	0	2	1	0	0	1	0	0	1	0	0	0	5	1	3	2	7	2	3
	RSCU	2	0	3.33	2	0.67	0	0	0	2.1	0.3	0.6	1	0	0	0	4	1.8	1.2	0.6	0.6	1.8	0	2.67	0.67	0.67	0	1.6	2.4	0	0	2.67	1.33	0	0	2	0	0	3	0	0	0	1.67	0.33	1.2	0.8	1.56	0.44	2
ycf1	number	85	33	52	32	29	11	25	8	71	23	63	43	22	7	25	8	37	19	30	18	24	7	13	13	20	5	23	19	32	13	14	3	15	4	54	19	1	0	0	31	10	59	6	115	33	138	38	68
	RSCU	1.44	0.56	1.99	1.22	1.11	0.42	0.96	0.31	1.36	0.44	1.2	1	1.42	0.45	1.61	0.52	1.64	0.84	1.33	0.8	1.07	0.31	1.02	1.02	1.57	0.39	1.06	0.87	1.47	0.6	1.56	0.33	1.67	0.44	1.48	0.52	3	0	0	1.51	0.49	1.82	0.18	1.55	0.45	1.57	0.43	1.64
ycf2	number	72	84	38	61	62	24	30	22	76	51	50	48	28	12	21	15	61	47	58	27	33	11	26	21	29	17	31	17	30	18	25	6	15	6	58	15	0	1	0	45	16	60	34	100	32	89	55	116
	RSCU	0.92	1.08	0.96	1.54	1.57	0.61	0.76	0.56	1.29	0.86	0.85	1	1.47	0.63	1.11	0.79	1.54	1.19	1.47	0.68	0.84	0.28	1.12	0.9	1.25	0.73	1.29	0.71	1.25	0.75	1.92	0.46	1.15	0.46	1.59	0.41	0	3	0	1.48	0.52	1.28	0.72	1.52	0.48	1.24	0.76	1.68
ycf3	number	3	3	4	2	2	1	1	1	8	2	7	3	0	0	0	1	3	2	1	2	1	1	1	1	4	1	2	2	3	2	9	3	3	3	12	1	1	0	0	3	1	4	3	9	3	2	4	6
	RSCU	1	1	2.18	1.09	1.09	0.55	0.55	0.55	1.41	0.35	1.24	1	0	0	0	4	1.8	1.2	0.6	1.2	0.6	0.6	0.57	0.57	2.29	0.57	0.89	0.89	1.33	0.89	2	0.67	0.67	0.67	1.85	0.15	3	0	0	1.5	0.5	1.14	0.86	1.5	0.5	0.67	1.33	2
ycf4	number	9	8	2	5	6	0	2	2	8	8	6	5	2	0	3	2	4	0	5	0	4	0	3	1	3	1	4	0	2	0	2	2	1	1	6	0	0	0	1	1	0	6	1	5	2	5	0	3
	RSCU	1.06	0.94	0.71	1.76	2.12	0	0.71	0.71	1.09	1.09	0.82	1	1.14	0	1.71	1.14	1.85	0	2.31	0	1.85	0	1.5	0.5	1.5	0.5	2.67	0	1.33	0	1.33	1.33	0.67	0.67	2	0	0	0	3	2	0	1.71	0.29	1.43	0.57	2	0	1.5
[truncated: 16 more columns]

## Sheet: P. odoratum
Table 5 RSCU analysis of CDS in P. odoratum.
		Phe		Leu						Ile			Met	Val				Ser						Pro				Thr				Ala				Tyr		TER		TER	His		Gln		Asn		Lys		Asp
		UUU	UUC	UUA	UUG	CUU	CUC	CUA	CUG	AUU	AUC	AUA	AUG	GUU	GUC	GUA	GUG	UCU	UCC	UCA	UCG	AGU	AGC	CCU	CCC	CCA	CCG	ACU	ACC	ACA	ACG	GCU	GCC	GCA	GCG	UAU	UAC	UAA	UAG	UGA	CAU	CAC	CAA	CAG	AAU	AAC	AAA	AAG	GAU
P. odoratum	number	757	437	688	455	444	142	295	119	879	358	582	493	433	126	428	157	447	265	324	151	333	79	320	185	246	105	430	188	315	111	529	178	343	112	624	158	22	15	14	413	127	570	181	760	235	784	250	679
	RSCU	1.27	0.73	1.93	1.27	1.24	0.4	0.83	0.33	1.45	0.59	0.96	1	1.51	0.44	1.5	0.55	1.68	0.99	1.22	0.57	1.25	0.3	1.5	0.86	1.15	0.49	1.65	0.72	1.21	0.43	1.82	0.61	1.18	0.39	1.6	0.4	1.29	0.88	0.82	1.53	0.47	1.52	0.48	1.53	0.47	1.52	0.48	1.58
accD	number	19	9	11	10	5	0	5	3	22	7	7	17	9	3	8	1	15	2	9	1	29	4	5	6	1	2	10	3	6	1	9	2	3	2	21	5	0	1	0	8	3	11	4	32	7	20	7	23
	RSCU	1.36	0.64	1.94	1.76	0.88	0	0.88	0.53	1.83	0.58	0.58	1	1.71	0.57	1.52	0.19	1.5	0.2	0.9	0.1	2.9	0.4	1.43	1.71	0.29	0.57	2	0.6	1.2	0.2	2.25	0.5	0.75	0.5	1.62	0.38	0	3	0	1.45	0.55	1.47	0.53	1.64	0.36	1.48	0.52	1.48
atpA	number	7	6	15	10	13	5	5	2	33	5	10	11	8	0	18	7	12	10	4	3	5	1	11	2	3	0	11	5	9	3	28	7	11	5	14	3	1	0	0	3	0	24	12	14	0	20	4	13
	RSCU	1.08	0.92	1.8	1.2	1.56	0.6	0.6	0.24	2.06	0.31	0.63	1	0.97	0	2.18	0.85	2.06	1.71	0.69	0.51	0.86	0.17	2.75	0.5	0.75	0	1.57	0.71	1.29	0.43	2.2	0.55	0.86	0.39	1.65	0.35	3	0	0	2	0	1.33	0.67	2	0	1.67	0.33	1.37
atpB	number	11	6	18	7	9	3	7	4	15	12	3	14	14	4	15	11	6	8	7	1	4	0	12	6	2	6	14	8	8	5	20	5	10	8	10	2	0	0	1	4	0	16	4	13	6	19	3	16
	RSCU	1.29	0.71	2.25	0.88	1.13	0.38	0.88	0.5	1.5	1.2	0.3	1	1.27	0.36	1.36	1	1.38	1.85	1.62	0.23	0.92	0	1.85	0.92	0.31	0.92	1.6	0.91	0.91	0.57	1.86	0.47	0.93	0.74	1.67	0.33	0	0	3	2	0	1.6	0.4	1.37	0.63	1.73	0.27	1.33
atpE	number	0	1	5	2	3	2	1	2	9	2	4	3	1	0	3	3	0	1	2	0	4	0	2	0	1	1	4	1	2	1	11	1	1	4	0	0	1	0	0	0	1	5	3	8	3	1	1	4
	RSCU	0	2	2	0.8	1.2	0.8	0.4	0.8	1.8	0.4	0.8	1	0.57	0	1.71	1.71	0	0.86	1.71	0	3.43	0	2	0	1	1	2	0.5	1	0.5	2.59	0.24	0.24	0.94	0	0	3	0	0	0	2	1.25	0.75	1.45	0.55	1	1	1.33
atpF	number	4	4	11	4	2	1	3	1	8	2	3	4	2	1	4	2	5	2	0	1	6	1	0	0	2	0	4	4	1	0	3	6	3	0	1	2	0	1	0	2	1	7	4	14	2	5	1	6
	RSCU	1	1	3	1.09	0.55	0.27	0.82	0.27	1.85	0.46	0.69	1	0.89	0.44	1.78	0.89	2	0.8	0	0.4	2.4	0.4	0	0	4	0	1.78	1.78	0.44	0	1	2	1	0	0.67	1.33	0	3	0	1.33	0.67	1.27	0.73	1.75	0.25	1.67	0.33	2
atpI	number	8	7	17	2	10	2	3	0	12	5	10	4	10	4	7	1	4	2	4	1	1	2	7	2	5	1	6	4	4	1	6	5	2	2	7	2	0	0	1	5	0	7	3	7	1	8	0	4
	RSCU	1.07	0.93	3	0.35	1.76	0.35	0.53	0	1.33	0.56	1.11	1	1.82	0.73	1.27	0.18	1.71	0.86	1.71	0.43	0.43	0.86	1.87	0.53	1.33	0.27	1.6	1.07	1.07	0.27	1.6	1.33	0.53	0.53	1.56	0.44	0	0	3	2	0	1.4	0.6	1.75	0.25	2	0	1.33
ccsA	number	21	4	22	6	6	1	6	0	19	6	14	8	4	3	5	2	11	1	8	9	9	2	1	1	4	0	9	6	6	2	4	3	5	2	9	3	0	0	1	9	3	7	2	10	3	11	3	4
	RSCU	1.68	0.32	3.22	0.88	0.88	0.15	0.88	0	1.46	0.46	1.08	1	1.14	0.86	1.43	0.57	1.65	0.15	1.2	1.35	1.35	0.3	0.67	0.67	2.67	0	1.57	1.04	1.04	0.35	1.14	0.86	1.43	0.57	1.5	0.5	0	0	3	1.5	0.5	1.56	0.44	1.54	0.46	1.57	0.43	1.33
cemA	number	10	6	6	8	7	4	4	1	15	3	12	4	5	4	3	1	5	3	2	5	1	1	2	1	3	0	4	1	5	1	3	0	2	0	6	2	0	0	1	7	3	7	1	13	2	10	3	5
	RSCU	1.25	0.75	1.2	1.6	1.4	0.8	0.8	0.2	1.5	0.3	1.2	1	1.54	1.23	0.92	0.31	1.76	1.06	0.71	1.76	0.35	0.35	1.33	0.67	2	0	1.45	0.36	1.82	0.36	2.4	0	1.6	0	1.5	0.5	0	0	3	1.4	0.6	1.75	0.25	1.73	0.27	1.54	0.46	1.43
clpP	number	7	3	4	1	6	3	2	3	7	2	5	8	10	3	6	2	3	1	3	1	4	0	5	3	2	0	3	2	3	1	4	3	4	3	6	1	1	0	0	2	2	7	0	3	3	3	1	10
	RSCU	1.4	0.6	1.26	0.32	1.89	0.95	0.63	0.95	1.5	0.43	1.07	1	1.9	0.57	1.14	0.38	1.5	0.5	1.5	0.5	2	0	2	1.2	0.8	0	1.33	0.89	1.33	0.44	1.14	0.86	1.14	0.86	1.71	0.29	3	0	0	1	1	2	0	1	1	1.5	0.5	1.67
matK	number	33	15	22	12	16	2	11	1	23	6	13	6	12	2	11	2	18	1	13	8	7	0	6	3	3	3	8	5	4	2	6	0	3	0	26	5	0	0	1	27	3	16	5	22	4	23	6	12
	RSCU	1.38	0.63	2.06	1.13	1.5	0.19	1.03	0.09	1.64	0.43	0.93	1	1.78	0.3	1.63	0.3	2.3	0.13	1.66	1.02	0.89	0	1.6	0.8	0.8	0.8	1.68	1.05	0.84	0.42	2.67	0	1.33	0	1.68	0.32	0	0	3	1.8	0.2	1.52	0.48	1.69	0.31	1.59	0.41	1.6
ndhA	number	16	5	26	5	13	2	14	3	19	7	15	5	11	3	6	2	14	6	8	1	6	1	8	2	3	3	3	2	7	3	10	2	8	2	12	4	1	0	0	0	0	8	3	8	2	8	0	7
	RSCU	1.52	0.48	2.48	0.48	1.24	0.19	1.33	0.29	1.39	0.51	1.1	1	2	0.55	1.09	0.36	2.33	1	1.33	0.17	1	0.17	2	0.5	0.75	0.75	0.8	0.53	1.87	0.8	1.82	0.36	1.45	0.36	1.5	0.5	3	0	0	0	0	1.45	0.55	1.6	0.4	2	0	1.56
ndhB	number	17	19	14	6	16	9	18	4	25	15	15	17	7	1	12	3	14	10	15	3	4	7	10	1	8	0	16	5	6	7	14	4	8	2	16	5	0	1	0	7	1	9	3	11	10	9	3	12
	RSCU	0.94	1.06	1.25	0.54	1.43	0.81	1.61	0.36	1.36	0.82	0.82	1	1.22	0.17	2.09	0.52	1.58	1.13	1.7	0.34	0.45	0.79	2.11	0.21	1.68	0	1.88	0.59	0.71	0.82	2	0.57	1.14	0.29	1.52	0.48	0	3	0	1.75	0.25	1.5	0.5	1.05	0.95	1.5	0.5	1.71
ndhC	number	8	4	2	3	3	1	3	1	6	3	4	4	7	1	5	1	2	2	3	0	3	0	1	1	2	1	0	0	0	1	5	0	5	0	5	1	0	1	0	0	1	1	0	0	0	1	1	3
	RSCU	1.33	0.67	0.92	1.38	1.38	0.46	1.38	0.46	1.38	0.69	0.92	1	2	0.29	1.43	0.29	1.2	1.2	1.8	0	1.8	0	0.8	0.8	1.6	0.8	0	0	0	4	2	0	2	0	1.67	0.33	0	3	0	0	2	2	0	0	0	1	1	1.5
ndhD	number	26	14	30	12	16	6	11	3	19	10	28	21	12	2	10	3	15	5	6	5	8	0	8	4	9	3	8	7	8	2	8	6	9	1	18	6	0	1	0	8	4	7	2	10	2	9	5	10
	RSCU	1.3	0.7	2.31	0.92	1.23	0.46	0.85	0.23	1	0.53	1.47	1	1.78	0.3	1.48	0.44	2.31	0.77	0.92	0.77	1.23	0	1.33	0.67	1.5	0.5	1.28	1.12	1.28	0.32	1.33	1	1.5	0.17	1.5	0.5	0	3	0	1.33	0.67	1.56	0.44	1.67	0.33	1.29	0.71	1.43
ndhE	number	6	1	2	4	4	1	2	0	5	5	5	4	4	1	1	0	2	0	3	3	2	1	0	0	0	0	1	0	2	0	3	1	2	2	2	1	0	1	0	1	0	2	0	8	2	2	0	1
	RSCU	1.71	0.29	0.92	1.85	1.85	0.46	0.92	0	1	1	1	1	2.67	0.67	0.67	0	1.09	0	1.64	1.64	1.09	0.55	0	0	0	0	1.33	0	2.67	0	1.5	0.5	1	1	1.33	0.67	0	3	0	2	0	2	0	1.6	0.4	2	0	1
ndhF	number	51	17	36	20	22	3	8	4	33	5	32	24	18	7	13	3	18	12	14	6	17	1	6	6	8	6	20	7	14	0	23	4	13	3	32	6	1	0	0	13	4	13	2	33	4	17	4	21
	RSCU	1.5	0.5	2.32	1.29	1.42	0.19	0.52	0.26	1.41	0.21	1.37	1	1.76	0.68	1.27	0.29	1.59	1.06	1.24	0.53	1.5	0.09	0.92	0.92	1.23	0.92	1.95	0.68	1.37	0	2.14	0.37	1.21	0.28	1.68	0.32	3	0	0	1.53	0.47	1.73	0.27	1.78	0.22	1.62	0.38	1.62
ndhG	number	9	2	9	3	8	2	3	2	14	2	10	4	8	2	5	0	3	3	8	2	2	0	1	0	2	1	6	1	2	1	3	3	2	0	8	0	1	0	0	1	1	3	3	4	3	0	0	6
	RSCU	1.64	0.36	2	0.67	1.78	0.44	0.67	0.44	1.62	0.23	1.15	1	2.13	0.53	1.33	0	1	1	2.67	0.67	0.67	0	1	0	2	1	2.4	0.4	0.8	0.4	1.5	1.5	1	0	2	0	3	0	0	1	1	1	1	1.14	0.86	0	0	1.71
ndhH	number	8	8	12	11	8	2	5	1	19	6	12	16	11	4	7	1	4	1	4	1	7	0	6	7	3	4	6	0	7	2	10	4	6	1	16	2	0	0	1	4	2	10	2	12	0	17	1	19
	RSCU	1	1	1.85	1.69	1.23	0.31	0.77	0.15	1.54	0.49	0.97	1	1.91	0.7	1.22	0.17	1.41	0.35	1.41	0.35	2.47	0	1.2	1.4	0.6	0.8	1.6	0	1.87	0.53	1.9	0.76	1.14	0.19	1.78	0.22	0	0	3	1.33	0.67	1.67	0.33	2	0	1.89	0.11	1.9
ndhI	number	5	4	4	3	3	0	1	0	9	3	7	4	5	2	4	1	1	1	2	3	2	0	3	3	3	0	4	2	6	2	2	0	2	0	8	3	1	0	0	1	2	8	0	7	3	7	2	9
	RSCU	1.11	0.89	2.18	1.64	1.64	0	0.55	0	1.42	0.47	1.11	1	1.67	0.67	1.33	0.33	0.67	0.67	1.33	2	1.33	0	1.33	1.33	1.33	0	1.14	0.57	1.71	0.57	2	0	2	0	1.45	0.55	3	0	0	0.67	1.33	2	0	1.4	0.6	1.56	0.44	1.8
ndhJ	number	3	3	4	4	2	0	2	0	6	3	5	4	2	2	4	1	5	2	1	0	4	0	1	2	4	2	1	2	0	1	3	3	1	0	10	1	0	0	1	5	0	3	2	4	0	5	2	9
	RSCU	1	1	2	2	1	0	1	0	1.29	0.64	1.07	1	0.89	0.89	1.78	0.44	2.5	1	0.5	0	2	0	0.44	0.89	1.78	0.89	1	2	0	1	1.71	1.71	0.57	0	1.82	0.18	0	0	3	2	0	1.2	0.8	2	0	1.43	0.57	1.64
ndhK	number	8	5	11	3	7	3	0	0	8	1	5	7	5	4	4	2	6	3	10	3	7	0	7	0	5	2	10	1	9	1	5	2	3	0	10	1	1	0	0	1	2	7	2	9	0	11	5	10
	RSCU	1.23	0.77	2.75	0.75	1.75	0.75	0	0	1.71	0.21	1.07	1	1.33	1.07	1.07	0.53	1.24	0.62	2.07	0.62	1.45	0	2	0	1.43	0.57	1.9	0.19	1.71	0.19	2	0.8	1.2	0	1.82	0.18	3	0	0	0.67	1.33	1.56	0.44	2	0	1.38	0.63	1.43
petA	number	9	5	7	5	11	0	0	2	14	6	10	4	13	2	12	4	6	5	2	2	3	3	9	9	5	1	4	0	4	1	8	4	5	3	11	1	0	1	0	1	2	12	5	17	1	13	8	11
	RSCU	1.29	0.71	1.68	1.2	2.64	0	0	0.48	1.4	0.6	1	1	1.68	0.26	1.55	0.52	1.71	1.43	0.57	0.57	0.86	0.86	1.5	1.5	0.83	0.17	1.78	0	1.78	0.44	1.6	0.8	1	0.6	1.83	0.17	0	3	0	0.67	1.33	1.41	0.59	1.89	0.11	1.24	0.76	1.69
petB	number	11	3	9	4	4	1	2	2	6	3	5	10	7	1	12	4	2	3	3	1	6	0	7	1	3	0	10	3	3	2	6	2	4	1	8	2	0	1	0	2	3	6	0	0	2	5	1	3
	RSCU	1.57	0.43	2.45	1.09	1.09	0.27	0.55	0.55	1.29	0.64	1.07	1	1.17	0.17	2	0.67	0.8	1.2	1.2	0.4	2.4	0	2.55	0.36	1.09	0	2.22	0.67	0.67	0.44	1.85	0.62	1.23	0.31	1.6	0.4	0	3	0	0.8	1.2	2	0	0	2	1.67	0.33	1.5
petD	number	8	2	11	7	4	1	2	0	7	2	3	4	5	1	9	2	1	0	3	0	0	0	6	4	6	1	3	1	6	0	4	0	7	1	3	2	0	1	0	1	1	3	0	7	1	6	2	5
	RSCU	1.6	0.4	2.64	1.68	0.96	0.24	0.48	0	1.75	0.5	0.75	1	1.18	0.24	2.12	0.47	1.5	0	4.5	0	0	0	1.41	0.94	1.41	0.24	1.2	0.4	2.4	0	1.33	0	2.33	0.33	1.2	0.8	0	3	0	1	1	2	0	1.75	0.25	1.5	0.5	1.67
psaA	number	31	20	27	19	15	7	12	3	28	15	16	15	9	6	22	3	13	8	8	4	17	5	16	6	9	1	15	10	13	4	26	14	25	3	12	8	1	0	0	30	12	21	7	9	9	16	2	29
	RSCU	1.22	0.78	1.95	1.37	1.08	0.51	0.87	0.22	1.42	0.76	0.81	1	0.9	0.6	2.2	0.3	1.42	0.87	0.87	0.44	1.85	0.55	2	0.75	1.13	0.13	1.43	0.95	1.24	0.38	1.53	0.82	1.47	0.18	1.2	0.8	3	0	0	1.43	0.57	1.5	0.5	1	1	1.78	0.22	1.76
psaB	number	34	17	40	15	17	5	8	3	24	15	12	12	10	4	11	3	9	16	8	3	6	8	9	6	6	9	22	7	11	3	30	12	18	6	24	2	1	0	0	33	6	21	8	25	7	12	3	17
	RSCU	1.33	0.67	2.73	1.02	1.16	0.34	0.55	0.2	1.41	0.88	0.71	1	1.43	0.57	1.57	0.43	1.08	1.92	0.96	0.36	0.72	0.96	1.2	0.8	0.8	1.2	2.05	0.65	1.02	0.28	1.82	0.73	1.09	0.36	1.85	0.15	3	0	0	1.69	0.31	1.45	0.55	1.56	0.44	1.6	0.4	1.26
psbA	number	7	19	9	7	7	0	7	2	15	11	5	12	10	0	12	0	13	3	1	0	8	2	10	0	3	2	10	5	1	0	25	2	8	0	6	6	1	0	0	6	4	4	2	9	13	0	0	6
	RSCU	0.54	1.46	1.69	1.31	1.31	0	1.31	0.38	1.45	1.06	0.48	1	1.82	0	2.18	0	2.89	0.67	0.22	0	1.78	0.44	2.67	0	0.8	0.53	2.5	1.25	0.25	0	2.86	0.23	0.91	0	1	1	3	0	0	1.2	0.8	1.33	0.67	0.82	1.18	0	0	1.71
psbB	number	27	13	13	12	6	3	8	2	13	4	8	10	17	5	13	6	10	2	6	3	12	1	8	9	6	4	14	3	4	3	19	4	12	7	13	4	0	0	1	12	2	9	3	8	0	11	2	19
	RSCU	1.35	0.65	1.77	1.64	0.82	0.41	1.09	0.27	1.56	0.48	0.96	1	1.66	0.49	1.27	0.59	1.76	0.35	1.06	0.53	2.12	0.18	1.19	1.33	0.89	0.59	2.33	0.5	0.67	0.5	1.81	0.38	1.14	0.67	1.53	0.47	0	0	3	1.71	0.29	1.5	0.5	2	0	1.69	0.31	1.52
psbC	number	21	11	19	10	14	3	12	2	13	5	6	8	8	4	14	5	12	7	1	0	6	2	10	8	5	2	11	11	1	1	22	8	10	2	12	4	0	0	1	8	5	8	0	10	3	12	1	9
	RSCU	1.31	0.69	1.9	1	1.4	0.3	1.2	0.2	1.63	0.63	0.75	1	1.03	0.52	1.81	0.65	2.57	1.5	0.21	0	1.29	0.43	1.6	1.28	0.8	0.32	1.83	1.83	0.17	0.17	2.1	0.76	0.95	0.19	1.5	0.5	0	0	3	1.23	0.77	2	0	1.54	0.46	1.85	0.15	1.29
psbD	number	21	18	15	8	4	4	5	5	6	4	4	9	11	2	9	0	6	5	2	0	4	0	7	2	5	0	10	5	4	1	21	5	9	3	7	1	1	0	0	8	0	9	2	9	7	4	0	7
	RSCU	1.08	0.92	2.2	1.17	0.59	0.59	0.73	0.73	1.29	0.86	0.86	1	2	0.36	1.64	0	2.12	1.76	0.71	0	1.41	0	2	0.57	1.43	0	2	1	0.8	0.2	2.21	0.53	0.95	0.32	1.75	0.25	3	0	0	2	0	1.64	0.36	1.13	0.88	2	0	1.27
rbcL	number	13	9	10	8	8	0	9	3	15	8	1	12	12	0	14	5	4	6	4	0	5	1	11	5	4	1	19	4	6	0	23	7	13	5	10	7	0	1	0	11	4	9	3	8	7	23	3	21
	RSCU	1.18	0.82	1.58	1.26	1.26	0	1.42	0.47	1.88	1	0.13	1	1.55	0	1.81	0.65	1.2	1.8	1.2	0	1.5	0.3	2.1	0.95	0.76	0.19	2.62	0.55	0.83	0	1.92	0.58	1.08	0.42	1.18	0.82	0	3	0	1.47	0.53	1.5	0.5	1.07	0.93	1.77	0.23	1.62
rpl14	number	2	0	2	4	1	1	1	0	8	2	4	4	5	1	6	1	0	0	2	0	0	1	3	1	1	0	2	1	1	0	7	1	2	2	2	0	1	0	0	2	0	2	2	6	2	5	0	3
	RSCU	2	0	1.33	2.67	0.67	0.67	0.67	0	1.71	0.43	0.86	1	1.54	0.31	1.85	0.31	0	0	4	0	0	2	2.4	0.8	0.8	0	2	1	1	0	2.33	0.33	0.67	0.67	2	0	3	0	0	2	0	1	1	1.5	0.5	2	0	1
rpl16	number	3	1	0	0	4	0	0	0	3	2	9	6	3	0	3	0	2	1	3	1	1	0	3	3	3	0	3	0	3	1	5	1	5	2	3	1	0	1	0	2	1	2	1	1	0	6	2	0
	RSCU	1.5	0.5	0	0	6	0	0	0	0.64	0.43	1.93	1	2	0	2	0	1.5	0.75	2.25	0.75	0.75	0	1.33	1.33	1.33	0	1.71	0	1.71	0.57	1.54	0.31	1.54	0.62	1.5	0.5	0	3	0	1.33	0.67	1.33	0.67	2	0	1.5	0.5	0
rpl20	number	3	1	3	2	5	0	0	1	4	1	7	4	2	0	1	0	1	2	3	0	2	0	0	0	0	0	2	3	1	0	5	0	2	3	3	2	1	0	0	2	1	5	1	6	0	6	3	1
	RSCU	1.5	0.5	1.64	1.09	2.73	0	0	0.55	1	0.25	1.75	1	2.67	0	1.33	0	0.75	1.5	2.25	0	1.5	0	0	0	0	0	1.33	2	0.67	0	2	0	0.8	1.2	1.2	0.8	3	0	0	1.33	0.67	1.67	0.33	2	0	1.33	0.67	1
rpl22	number	1	2	4	2	1	1	0	1	6	0	5	5	3	1	3	1	6	0	2	1	2	0	1	4	0	1	1	0	2	0	4	1	4	1	5	0	0	1	0	3	0	0	1	5	2	10	2	3
	RSCU	0.67	1.33	2.67	1.33	0.67	0.67	0	0.67	1.64	0	1.36	1	1.5	0.5	1.5	0.5	3.27	0	1.09	0.55	1.09	0	0.67	2.67	0	0.67	1.33	0	2.67	0	1.6	0.4	1.6	0.4	2	0	0	3	0	2	0	0	2	1.43	0.57	1.67	0.33	2
rpoA	number	10	3	6	9	7	2	7	4	16	8	10	6	5	1	7	2	5	7	4	0	7	0	6	5	2	3	5	4	8	3	5	2	6	1	10	2	0	1	0	9	0	8	4	15	6	12	8	8
	RSCU	1.54	0.46	1.03	1.54	1.2	0.34	1.2	0.69	1.41	0.71	0.88	1	1.33	0.27	1.87	0.53	1.3	1.83	1.04	0	1.83	0	1.5	1.25	0.5	0.75	1	0.8	1.6	0.6	1.43	0.57	1.71	0.29	1.67	0.33	0	3	0	2	0	1.33	0.67	1.43	0.57	1.2	0.8	1
rpoB	number	32	8	34	26	11	8	18	8	51	14	29	23	24	4	22	8	28	15	15	6	12	6	20	7	12	7	21	5	13	5	25	6	14	8	30	7	0	0	1	21	6	42	14	37	11	36	16	39
	RSCU	1.6	0.4	1.94	1.49	0.63	0.46	1.03	0.46	1.63	0.45	0.93	1	1.66	0.28	1.52	0.55	2.05	1.1	1.1	0.44	0.88	0.44	1.74	0.61	1.04	0.61	1.91	0.45	1.18	0.45	1.89	0.45	1.06	0.6	1.62	0.38	0	0	3	1.56	0.44	1.5	0.5	1.54	0.46	1.38	0.62	1.77
rpoC1	number	22	4	20	15	16	6	8	2	24	18	17	12	15	4	14	10	13	5	6	3	8	1	8	9	11	6	11	4	7	3	13	5	9	4	25	8	0	0	1	12	4	20	6	23	6	31	8	22
	RSCU	1.69	0.31	1.79	1.34	1.43	0.54	0.72	0.18	1.22	0.92	0.86	1	1.4	0.37	1.3	0.93	2.17	0.83	1	0.5	1.33	0.17	0.94	1.06	1.29	0.71	1.76	0.64	1.12	0.48	1.68	0.65	1.16	0.52	1.52	0.48	0	0	3	1.5	0.5	1.54	0.46	1.59	0.41	1.59	0.41	1.52
rpoC2	number	36	18	41	39	19	6	12	7	73	22	44	18	31	14	24	18	36	14	20	12	21	7	18	14	20	3	28	10	29	8	22	12	16	7	41	10	1	0	0	36	12	46	9	58	11	56	20	46
	RSCU	1.33	0.67	1.98	1.89	0.92	0.29	0.58	0.34	1.58	0.47	0.95	1	1.43	0.64	1.1	0.83	1.96	0.76	1.09	0.65	1.15	0.38	1.31	1.02	1.45	0.22	1.49	0.53	1.55	0.43	1.54	0.84	1.12	0.49	1.61	0.39	3	0	0	1.5	0.5	1.67	0.33	1.68	0.32	1.47	0.53	1.61
rps2	number	3	2	8	7	3	5	0	1	11	6	5	8	5	1	3	0	4	2	2	2	2	1	2	1	2	1	7	1	4	3	6	3	12	1	6	1	0	0	1	6	0	3	1	6	5	11	5	10
	RSCU	1.2	0.8	2	1.75	0.75	1.25	0	0.25	1.5	0.82	0.68	1	2.22	0.44	1.33	0	1.85	0.92	0.92	0.92	0.92	0.46	1.33	0.67	1.33	0.67	1.87	0.27	1.07	0.8	1.09	0.55	2.18	0.18	1.71	0.29	0	0	3	2	0	1.5	0.5	1.09	0.91	1.38	0.63	1.54
rps3	number	6	3	6	1	2	2	3	0	15	9	8	4	2	2	4	2	2	3	1	1	0	0	4	0	4	0	2	1	7	1	4	0	5	0	5	0	1	0	0	4	1	12	2	10	3	11	4	4
	RSCU	1.33	0.67	2.57	0.43	0.86	0.86	1.29	0	1.41	0.84	0.75	1	0.8	0.8	1.6	0.8	1.71	2.57	0.86	0.86	0	0	2	0	2	0	0.73	0.36	2.55	0.36	1.78	0	2.22	0	2	0	3	0	0	1.6	0.4	1.71	0.29	1.54	0.46	1.47	0.53	1.6
rps4	number	2	2	9	6	4	0	4	3	8	3	6	3	3	1	2	3	1	4	2	4	4	0	4	1	3	1	4	1	2	1	4	3	0	0	8	1	0	0	1	5	1	8	3	5	3	14	2	6
	RSCU	1	1	2.08	1.38	0.92	0	0.92	0.69	1.41	0.53	1.06	1	1.33	0.44	0.89	1.33	0.4	1.6	0.8	1.6	1.6	0	1.78	0.44	1.33	0.44	2	0.5	1	0.5	2.29	1.71	0	0	1.78	0.22	0	0	3	1.67	0.33	1.45	0.55	1.25	0.75	1.75	0.25	1.71
rps7	number	2	1	6	2	1	0	1	1	6	1	4	4	4	0	4	1	1	4	2	1	2	0	1	1	2	1	5	0	3	0	4	4	9	1	3	0	1	0	0	3	1	6	0	4	2	12	3	4
	RSCU	1.33	0.67	3.27	1.09	0.55	0	0.55	0.55	1.64	0.27	1.09	1	1.78	0	1.78	0.44	0.6	2.4	1.2	0.6	1.2	0	0.8	0.8	1.6	0.8	2.5	0	1.5	0	0.89	0.89	2	0.22	2	0	3	0	0	1.5	0.5	2	0	1.33	0.67	1.6	0.4	2
rps8	number	1	1	2	3	1	1	3	0	10	3	8	4	4	0	1	0	2	3	1	0	3	0	2	0	0	0	5	2	1	1	4	0	1	0	4	0	1	0	0	2	0	1	1	3	4	8	2	3
	RSCU	1	1	1.2	1.8	0.6	0.6	1.8	0	1.43	0.43	1.14	1	3.2	0	0.8	0	1.33	2	0.67	0	2	0	4	0	0	0	2.22	0.89	0.44	0.44	3.2	0	0.8	0	2	0	3	0	0	2	0	1	1	0.86	1.14	1.6	0.4	1.2
rps11	number	0	3	2	0	0	1	1	0	5	0	4	5	6	0	5	2	2	1	2	1	3	0	4	2	3	0	4	0	4	0	3	6	4	1	1	0	1	0	0	2	0	3	1	5	1	6	3	3
	RSCU	0	2	3	0	0	1.5	1.5	0	1.67	0	1.33	1	1.85	0	1.54	0.62	1.33	0.67	1.33	0.67	2	0	1.78	0.89	1.33	0	2	0	2	0	0.86	1.71	1.14	0.29	2	0	3	0	0	2	0	1.5	0.5	1.67	0.33	1.33	0.67	1.5
rps14	number	2	0	2	7	2	0	0	0	3	0	3	1	2	0	1	0	0	4	1	1	3	1	2	0	2	2	1	0	1	0	1	0	4	0	2	0	1	0	0	4	1	1	3	1	1	7	2	0
	RSCU	2	0	1.09	3.82	1.09	0	0	0	1.5	0	1.5	1	2.67	0	1.33	0	0	2.4	0.6	0.6	1.8	0.6	1.33	0	1.33	1.33	2	0	2	0	0.8	0	3.2	0	2	0	3	0	0	1.6	0.4	0.5	1.5	1	1	1.56	0.44	0
rps18	number	6	0	5	3	1	0	0	0	7	1	2	2	0	0	0	1	3	2	1	1	3	0	4	1	1	0	2	3	0	0	2	1	0	0	1	0	0	1	0	0	0	5	1	3	2	7	2	3
	RSCU	2	0	3.33	2	0.67	0	0	0	2.1	0.3	0.6	1	0	0	0	4	1.8	1.2	0.6	0.6	1.8	0	2.67	0.67	0.67	0	1.6	2.4	0	0	2.67	1.33	0	0	2	0	0	3	0	0	0	1.67	0.33	1.2	0.8	1.56	0.44	2
ycf1	number	85	32	53	31	29	11	25	8	70	24	64	42	22	7	25	9	35	21	30	19	23	7	13	12	19	5	24	19	32	13	15	3	17	3	55	18	1	0	0	31	10	57	6	114	32	142	37	68
	RSCU	1.45	0.55	2.03	1.18	1.11	0.42	0.96	0.31	1.33	0.46	1.22	1	1.4	0.44	1.59	0.57	1.56	0.93	1.33	0.84	1.02	0.31	1.06	0.98	1.55	0.41	1.09	0.86	1.45	0.59	1.58	0.32	1.79	0.32	1.51	0.49	3	0	0	1.51	0.49	1.81	0.19	1.56	0.44	1.59	0.41	1.64
ycf2	number	70	85	38	60	60	21	30	22	76	51	51	48	28	12	21	15	60	44	57	26	33	11	26	22	29	17	31	17	30	18	25	6	15	6	59	15	0	1	0	45	16	59	34	100	32	90	53	116
	RSCU	0.9	1.1	0.99	1.56	1.56	0.55	0.78	0.57	1.28	0.86	0.86	1	1.47	0.63	1.11	0.79	1.56	1.14	1.48	0.68	0.86	0.29	1.11	0.94	1.23	0.72	1.29	0.71	1.25	0.75	1.92	0.46	1.15	0.46	1.59	0.41	0	3	0	1.48	0.52	1.27	0.73	1.52	0.48	1.26	0.74	1.68
ycf3	number	3	3	4	2	2	1	1	1	8	2	7	3	0	0	0	1	3	2	1	2	1	1	1	1	4	1	2	2	3	2	9	3	3	3	12	1	1	0	0	3	1	4	3	9	3	2	4	6
	RSCU	1	1	2.18	1.09	1.09	0.55	0.55	0.55	1.41	0.35	1.24	1	0	0	0	4	1.8	1.2	0.6	1.2	0.6	0.6	0.57	0.57	2.29	0.57	0.89	0.89	1.33	0.89	2	0.67	0.67	0.67	1.85	0.15	3	0	0	1.5	0.5	1.14	0.86	1.5	0.5	0.67	1.33	2
ycf4	number	9	8	2	5	6	0	2	1	8	8	6	6	2	0	3	2	4	0	5	0	4	0	3	1	3	1	4	0	2	0	2	2	1	1	6	0	0	0	1	1	0	6	1	5	2	4	0	3
	RSCU	1.06	0.94	0.75	1.88	2.25	0	0.75	0.38	1.09	1.09	0.82	1	1.14	0	1.71	1.14	1.85	0	2.31	0	1.85	0	1.5	0.5	1.5	0.5	2.67	0	1.33	0	1.33	1.33	0.67	0.67	2	0	0	0	3	2	0	1.71	0.29	1.43	0.57	2	0	1.5
[truncated: 16 more columns]
